# Supplementary material for: Identification of a Prognostic Microenvironment-Related Gene Signature in Glioblastoma Patients Treated with Carmustine Wafers
Source: Cancers (Basel). 2022 Jul 14;14(14):3413. doi: 10.3390/cancers14143413 (PMC9320240; doi:10.3390/cancers14143413)
Supplement: Supplementary file 1 [file cancers-14-03413-s001.zip]

Archive with 4 entries (4 files):
- Supplementary/Caption Supplementary.docx
- Supplementary/Supplementary Figure 1.tif
- Supplementary/Supplementary table S1.docx
- Supplementary/Supplementary Table S2.xlsx
