# Supplementary material for: Identification of a Prognostic Microenvironment-Related Gene Signature in Glioblastoma Patients Treated with Carmustine Wafers
Source: Cancers (Basel). 2022 Jul 14;14(14):3413. doi: 10.3390/cancers14143413 (PMC9320240; doi:10.3390/cancers14143413)
Supplement: Supplementary file 1 [file cancers-14-03413-s001.zip › Supplementary/Supplementary Table S2.xlsx]

## Sheet: Whole
ENSG	baseMean	log2FoldChange	lfcSE	stat	pvalue	padj	symbol	description	transcript_biotype
ENSG00000212040	0	NA	NA	NA	NA	NA	MIR543	microRNA 543 [Source:HGNC Symbol;Acc:HGNC:33664]	miRNA
ENSG00000110514	1908.67	0.890806	0.525691	1.69454	0.0901621	0.576919	MADD	MAP kinase activating death domain [Source:HGNC Symbol;Acc:HGNC:6766]	protein_coding,processed_transcript,retained_intron
ENSG00000086015	5554.16	-0.39107	0.448602	-0.871754	0.383342	0.833778	MAST2	microtubule associated serine/threonine kinase 2 [Source:HGNC Symbol;Acc:HGNC:19035]	processed_transcript,protein_coding,retained_intron
ENSG00000211769	1.37321	3.46435	4.43872	0.780484	0.435106	NA	TRBJ2-5	T cell receptor beta joining 2-5 [Source:HGNC Symbol;Acc:HGNC:12173]	TR_J_gene
ENSG00000211768	4.36696	3.51578	3.95835	0.888194	0.374436	NA	TRBJ2-4	T cell receptor beta joining 2-4 [Source:HGNC Symbol;Acc:HGNC:12172]	TR_J_gene
ENSG00000250337	6.61307	-6.63001	2.45885	-2.69638	0.00700969	NA	PURPL	p53 upregulated regulator of p53 levels [Source:HGNC Symbol;Acc:HGNC:48995]	lncRNA
ENSG00000204228	86.5629	0.238347	0.701905	0.339571	0.73418	0.949031	HSD17B8	hydroxysteroid 17-beta dehydrogenase 8 [Source:HGNC Symbol;Acc:HGNC:3554]	protein_coding,processed_transcript
ENSG00000255071	0.204306	-1.7129	4.5545	-0.37609	0.70685	NA	SAA2-SAA4	SAA2-SAA4 readthrough [Source:HGNC Symbol;Acc:HGNC:39550]	protein_coding
ENSG00000211767	22.0911	7.47584	3.16523	2.36186	0.0181833	0.294321	TRBJ2-3	T cell receptor beta joining 2-3 [Source:HGNC Symbol;Acc:HGNC:12171]	TR_J_gene
ENSG00000211766	16.5982	7.06326	3.2096	2.20066	0.0277598	0.35676	TRBJ2-2P	T cell receptor beta joining 2-2P (non-functional) [Source:HGNC Symbol;Acc:HGNC:12170]	TR_J_gene
ENSG00000211765	0.392347	1.64757	4.51666	0.364776	0.715279	NA	TRBJ2-2	T cell receptor beta joining 2-2 [Source:HGNC Symbol;Acc:HGNC:12169]	TR_J_gene
ENSG00000211764	5.10051	5.36046	4.41584	1.21391	0.224781	NA	TRBJ2-1	T cell receptor beta joining 2-1 [Source:HGNC Symbol;Acc:HGNC:12168]	TR_J_gene
ENSG00000169740	592.385	-0.620111	0.606998	-1.0216	0.306969	0.794389	ZNF32	zinc finger protein 32 [Source:HGNC Symbol;Acc:HGNC:13095]	protein_coding,processed_transcript
ENSG00000215869	0	NA	NA	NA	NA	NA		THAP domain containing, apoptosis associated protein 3 (THAP3) pseudogene	processed_transcript,transcribed_processed_pseudogene
ENSG00000261609	650.829	0.0647948	0.519366	0.124757	0.900716	0.981178	GAN	gigaxonin [Source:HGNC Symbol;Acc:HGNC:4137]	nonsense_mediated_decay,protein_coding,retained_intron,processed_transcript
ENSG00000169744	236.224	-0.626526	0.845145	-0.741323	0.458497	0.865226	LDB2	LIM domain binding 2 [Source:HGNC Symbol;Acc:HGNC:6533]	protein_coding,retained_intron,nonsense_mediated_decay,processed_transcript
ENSG00000261607	0	NA	NA	NA	NA	NA		novel immunoglobulin heavy variable (IGHV) pseudogene	unprocessed_pseudogene
ENSG00000261606	1.23659	-4.20682	4.37181	-0.962262	0.335918	NA		novel transcript	retained_intron
ENSG00000215866	32.0377	-0.929454	0.797339	-1.16569	0.243738	0.755783	LINC01356	long intergenic non-protein coding RNA 1356 [Source:HGNC Symbol;Acc:HGNC:50587]	lncRNA
ENSG00000261604	10.4076	0.0540433	1.20241	0.0449457	0.964151	0.994453		novel transcript, antisense to HMGCS1	lncRNA
ENSG00000261603	0	NA	NA	NA	NA	NA	PRSS46P	serine protease 46, pseudogene [Source:HGNC Symbol;Acc:HGNC:37325]	processed_transcript,transcribed_unitary_pseudogene
ENSG00000261602	0	NA	NA	NA	NA	NA		novel transcript	lncRNA
ENSG00000261600	2.64846	-2.12709	3.10319	-0.685453	0.493058	NA		novel transcript	lncRNA
ENSG00000251074	0	NA	NA	NA	NA	NA		UDP glucuronosyltransferase 2 family pseudogene	unprocessed_pseudogene
ENSG00000168298	7.51086	-1.24139	1.45302	-0.854354	0.392909	NA	H1-4	H1.4 linker histone, cluster member [Source:HGNC Symbol;Acc:HGNC:4718]	protein_coding
ENSG00000168297	1273.09	0.138046	0.676097	0.20418	0.838213	0.969265	PXK	PX domain containing serine/threonine kinase like [Source:HGNC Symbol;Acc:HGNC:23326]	protein_coding,nonsense_mediated_decay
ENSG00000266460	0	NA	NA	NA	NA	NA		novel transcript	lncRNA
ENSG00000266461	0	NA	NA	NA	NA	NA	MIR2392	microRNA 2392 [Source:HGNC Symbol;Acc:HGNC:41843]	miRNA
ENSG00000266466	0	NA	NA	NA	NA	NA		novel transcript, antisense to C17orf51	lncRNA
ENSG00000266467	2.03728	-0.145334	3.35046	-0.0433773	0.965401	NA	RN7SL220P	RNA, 7SL, cytoplasmic 220, pseudogene [Source:HGNC Symbol;Acc:HGNC:46236]	misc_RNA
ENSG00000266464	0	NA	NA	NA	NA	NA		Y RNA [Source:RFAM;Acc:RF00019]	misc_RNA
ENSG00000168291	3171.89	-0.0634765	0.466361	-0.13611	0.891734	0.980358	PDHB	pyruvate dehydrogenase E1 subunit beta [Source:HGNC Symbol;Acc:HGNC:8808]	protein_coding,nonsense_mediated_decay,retained_intron
ENSG00000262558	0	NA	NA	NA	NA	NA		novel transcript, antisense to RPH3AL	lncRNA
ENSG00000212072	0	NA	NA	NA	NA	NA	NA	NA	NA
ENSG00000212073	0	NA	NA	NA	NA	NA	NA	NA	NA
ENSG00000212070	0	NA	NA	NA	NA	NA	NA	NA	NA
ENSG00000212071	0	NA	NA	NA	NA	NA	NA	NA	NA
ENSG00000212076	0.998411	-0.309135	2.54101	-0.121658	0.90317	NA	NA	NA	NA
ENSG00000262554	5.22674	-0.37471	1.7349	-0.215984	0.829	NA	NA	NA	NA
ENSG00000204221	0	NA	NA	NA	NA	NA	WDR46	WD repeat domain 46 [Source:HGNC Symbol;Acc:HGNC:13923]	processed_transcript,retained_intron,protein_coding
ENSG00000225108	23.7364	1.50584	1.33912	1.12449	0.260803	0.764906	ZBTB45P1	zinc finger and BTB domain containing 45 pseudogene 1 [Source:HGNC Symbol;Acc:HGNC:49227]	processed_pseudogene
ENSG00000225109	0	NA	NA	NA	NA	NA	PAIP1P1	poly(A) binding protein interacting protein 1 pseudogene 1 [Source:HGNC Symbol;Acc:HGNC:18240]	processed_pseudogene
ENSG00000270593	0	NA	NA	NA	NA	NA		Rho GTPase activating protein 20 (ARHGAP20) pseudogene	processed_pseudogene
ENSG00000225100	0	NA	NA	NA	NA	NA	DPY19L2P5	DPY19L2 pseudogene 5 [Source:HGNC Symbol;Acc:HGNC:51620]	processed_pseudogene
ENSG00000225101	0	NA	NA	NA	NA	NA	OR52K3P	olfactory receptor family 52 subfamily K member 3 pseudogene [Source:HGNC Symbol;Acc:HGNC:15224]	processed_transcript,transcribed_unprocessed_pseudogene
ENSG00000225102	0	NA	NA	NA	NA	NA		novel transcript	lncRNA
ENSG00000233579	1.19102	-0.685909	4.33178	-0.158343	0.874186	NA	KRT8P15	keratin 8 pseudogene 15 [Source:HGNC Symbol;Acc:HGNC:33367]	processed_pseudogene
ENSG00000225105	0	NA	NA	NA	NA	NA	LINC01076	long intergenic non-protein coding RNA 1076 [Source:HGNC Symbol;Acc:HGNC:49119]	lncRNA
ENSG00000225106	13.4933	-5.69232	2.98414	-1.90752	0.0564532	0.489745		novel transcript, antisense to CDH4	lncRNA
ENSG00000225107	0	NA	NA	NA	NA	NA		novel transcript	lncRNA
ENSG00000221489	0	NA	NA	NA	NA	NA	NA	NA	NA
ENSG00000221488	0	NA	NA	NA	NA	NA	NA	NA	NA
ENSG00000226455	0	NA	NA	NA	NA	NA		novel transcript	lncRNA
ENSG00000226454	0	NA	NA	NA	NA	NA		novel transcript	lncRNA
ENSG00000149792	554.695	0.838256	0.392273	2.13692	0.0326046	0.388369	MRPL49	mitochondrial ribosomal protein L49 [Source:HGNC Symbol;Acc:HGNC:1176]	processed_transcript,protein_coding,nonsense_mediated_decay,retained_intron
ENSG00000226450	7.51942	0.108523	1.16334	0.0932858	0.925677	NA	CYP2D8P	ccytochrome P450 family 2 subfamily D member 8, pseudogene [Source:HGNC Symbol;Acc:HGNC:2628]	unprocessed_pseudogene
ENSG00000141854	50.9071	-0.990538	0.85331	-1.16082	0.245716	0.756642	MISP3	MISP family member 3 [Source:HGNC Symbol;Acc:HGNC:26963]	protein_coding,retained_intron
ENSG00000221484	0	NA	NA	NA	NA	NA	NA	NA	NA
ENSG00000149798	1151.8	-0.497953	0.83636	-0.595382	0.551588	0.898314	CDC42EP2	CDC42 effector protein 2 [Source:HGNC Symbol;Acc:HGNC:16263]	protein_coding
ENSG00000221486	0	NA	NA	NA	NA	NA	NA	NA	NA
ENSG00000250334	0	NA	NA	NA	NA	NA	LINC00989	long intergenic non-protein coding RNA 989 [Source:HGNC Symbol;Acc:HGNC:48918]	lncRNA
ENSG00000183055	8.36855	-1.05027	1.48106	-0.709131	0.478243	0.870306	FAM133CP	family with sequence similarity 133 member C, pseudogene [Source:HGNC Symbol;Acc:HGNC:44190]	processed_pseudogene
ENSG00000183054	828.384	0.198798	0.526672	0.377461	0.705831	0.942006	RGPD6	RANBP2 like and GRIP domain containing 6 [Source:HGNC Symbol;Acc:HGNC:32419]	retained_intron,protein_coding,nonsense_mediated_decay,processed_transcript
ENSG00000255076	0	NA	NA	NA	NA	NA		novel transcript	lncRNA
ENSG00000251078	0	NA	NA	NA	NA	NA	SLC25A5P9	solute carrier family 25 member 5 pseudogene 9 [Source:HGNC Symbol;Acc:HGNC:35468]	processed_pseudogene
ENSG00000203871	3.89161	-0.424055	3.87827	-0.109341	0.912932	NA	NA	NA	NA
ENSG00000250566	0	NA	NA	NA	NA	NA	UGT2B29P	UDP glucuronosyltransferase family 2 member B29, pseudogene [Source:HGNC Symbol;Acc:HGNC:12552]	unprocessed_pseudogene
ENSG00000273424	2.28356	0.475152	4.26932	0.111294	0.911383	NA		novel transcript	lncRNA
ENSG00000250564	0	NA	NA	NA	NA	NA		uncharacterized LOC102546229 [Source:NCBI gene (formerly Entrezgene);Acc:102546229]	lncRNA
ENSG00000250565	84.9421	0.675796	0.642426	1.05194	0.292825	0.786413	ATP6V1E2	ATPase H+ transporting V1 subunit E2 [Source:HGNC Symbol;Acc:HGNC:18125]	processed_transcript,protein_coding
ENSG00000250562	0	NA	NA	NA	NA	NA	RPL38P4	RPL38 pseudogene 4 [Source:HGNC Symbol;Acc:HGNC:48867]	processed_pseudogene
ENSG00000250563	0	NA	NA	NA	NA	NA	KNOP1P5	lysine rich nucleolar protein 1 pseudogene 5 [Source:HGNC Symbol;Acc:HGNC:48923]	processed_pseudogene
ENSG00000187961	843.347	-0.48207	0.496234	-0.971456	0.331321	0.809741	KLHL17	kelch like family member 17 [Source:HGNC Symbol;Acc:HGNC:24023]	protein_coding,retained_intron,nonsense_mediated_decay
ENSG00000250561	0	NA	NA	NA	NA	NA	OR7E59P	olfactory receptor family 7 subfamily E member 59 pseudogene [Source:HGNC Symbol;Acc:HGNC:8434]	unprocessed_pseudogene
ENSG00000250568	22.749	-0.0542912	0.779387	-0.0696589	0.944465	0.98935		poly(A) binding protein, cytoplasmic 1 (PABPC1) pseudogene	processed_pseudogene
ENSG00000250569	8.24662	-0.242506	1.29688	-0.186993	0.851666	0.973702	NTAN1P2	N-terminal asparagine amidase pseudogene 2 [Source:HGNC Symbol;Acc:HGNC:45262]	processed_pseudogene
ENSG00000220685	5.24257	1.10262	1.86462	0.591339	0.554293	NA		transcription factor B2, mitochondrial (TFB2M) pseudogene	processed_pseudogene
ENSG00000162843	0	NA	NA	NA	NA	NA	WDR64	WD repeat domain 64 [Source:HGNC Symbol;Acc:HGNC:26570]	processed_transcript,protein_coding,nonsense_mediated_decay,retained_intron
ENSG00000259247	0	NA	NA	NA	NA	NA	TTTY25P	testis-specific transcript, Y-linked 25, pseudogene [Source:HGNC Symbol;Acc:HGNC:38524]	unprocessed_pseudogene
ENSG00000158435	1986.09	0.187405	0.43206	0.433748	0.664472	0.931533	CNOT11	CCR4-NOT transcription complex subunit 11 [Source:HGNC Symbol;Acc:HGNC:25217]	protein_coding,retained_intron
ENSG00000162849	993.649	1.75516	0.678356	2.58738	0.00967098	0.210645	KIF26B	kinesin family member 26B [Source:HGNC Symbol;Acc:HGNC:25484]	protein_coding,processed_transcript,retained_intron
ENSG00000228845	0	NA	NA	NA	NA	NA	MTCO3P1	MT-CO3 pseudogene 1 [Source:HGNC Symbol;Acc:HGNC:31342]	unprocessed_pseudogene
ENSG00000149243	66.3975	-0.53374	1.7222	-0.309917	0.756624	0.953251	KLHL35	kelch like family member 35 [Source:HGNC Symbol;Acc:HGNC:26597]	protein_coding,TEC,retained_intron
ENSG00000184702	1303.86	0.713606	0.655213	1.08912	0.2761	0.776249	SEPTIN5	septin 5 [Source:HGNC Symbol;Acc:HGNC:9164]	protein_coding,nonsense_mediated_decay,processed_transcript,retained_intron
ENSG00000221156	0	NA	NA	NA	NA	NA	NA	NA	NA
ENSG00000184708	1023.11	0.236269	0.464013	0.509186	0.610622	0.918128	EIF4ENIF1	eukaryotic translation initiation factor 4E nuclear import factor 1 [Source:HGNC Symbol;Acc:HGNC:16687]	processed_transcript,protein_coding,retained_intron,nonsense_mediated_decay
ENSG00000184709	0	NA	NA	NA	NA	NA	LRRC26	leucine rich repeat containing 26 [Source:HGNC Symbol;Acc:HGNC:31409]	protein_coding
ENSG00000206811	0.998411	-0.309135	2.54101	-0.121658	0.90317	NA	SNORA10	small nucleolar RNA, H/ACA box 10 [Source:HGNC Symbol;Acc:HGNC:32598]	snoRNA
ENSG00000163462	372.083	-0.40883	0.639872	-0.638926	0.522871	0.887065	TRIM46	tripartite motif containing 46 [Source:HGNC Symbol;Acc:HGNC:19019]	protein_coding,processed_transcript
ENSG00000163463	1545.26	-1.14976	0.512853	-2.2419	0.024968	0.338945	KRTCAP2	keratinocyte associated protein 2 [Source:HGNC Symbol;Acc:HGNC:28942]	processed_transcript,retained_intron,protein_coding
ENSG00000163464	0	NA	NA	NA	NA	NA	CXCR1	C-X-C motif chemokine receptor 1 [Source:HGNC Symbol;Acc:HGNC:6026]	protein_coding
ENSG00000163466	19261.1	-0.361361	0.655666	-0.551136	0.58154	0.908378	ARPC2	actin related protein 2/3 complex subunit 2 [Source:HGNC Symbol;Acc:HGNC:705]	protein_coding,retained_intron,processed_transcript,nonsense_mediated_decay
ENSG00000163467	18.585	-1.29413	1.63364	-0.792176	0.428258	0.853387	TSACC	TSSK6 activating cochaperone [Source:HGNC Symbol;Acc:HGNC:30636]	protein_coding
ENSG00000163468	11441.5	-0.157678	0.4721	-0.333992	0.738385	0.95027	CCT3	chaperonin containing TCP1 subunit 3 [Source:HGNC Symbol;Acc:HGNC:1616]	protein_coding,nonsense_mediated_decay,processed_transcript,retained_intron
ENSG00000241869	0	NA	NA	NA	NA	NA	RN7SL363P	RNA, 7SL, cytoplasmic 363, pseudogene [Source:HGNC Symbol;Acc:HGNC:46379]	misc_RNA
ENSG00000206813	0	NA	NA	NA	NA	NA		Y RNA [Source:RFAM;Acc:RF00019]	misc_RNA
ENSG00000241868	1.12491	-0.847295	3.67396	-0.230622	0.817609	NA	RN7SL434P	RNA, 7SL, cytoplasmic 434, pseudogene [Source:HGNC Symbol;Acc:HGNC:46450]	misc_RNA
ENSG00000162599	645.863	1.33764	0.980361	1.36443	0.172431	0.697594	NFIA	nuclear factor I A [Source:HGNC Symbol;Acc:HGNC:7784]	protein_coding,nonsense_mediated_decay,processed_transcript,retained_intron
ENSG00000162598	0	NA	NA	NA	NA	NA	C1orf87	chromosome 1 open reading frame 87 [Source:HGNC Symbol;Acc:HGNC:28547]	processed_transcript,protein_coding
ENSG00000267731	4.15619	-0.323741	1.64738	-0.196519	0.844204	NA		novel transcript	lncRNA
ENSG00000267730	1.78786	0.829032	2.61575	0.316938	0.75129	NA	NA	NA	NA
ENSG00000162591	785.595	0.521671	1.41636	0.368318	0.712636	0.943221	MEGF6	multiple EGF like domains 6 [Source:HGNC Symbol;Acc:HGNC:3232]	protein_coding,retained_intron,nonsense_mediated_decay
ENSG00000267732	0	NA	NA	NA	NA	NA		novel transcript	lncRNA
ENSG00000267735	1.57912	3.67657	4.43445	0.829093	0.407052	NA		novel transcript, antisense to DNASE2	lncRNA
ENSG00000029363	4331.89	0.506914	0.540288	0.93823	0.348126	0.818512	BCLAF1	BCL2 associated transcription factor 1 [Source:HGNC Symbol;Acc:HGNC:16863]	nonsense_mediated_decay,protein_coding,retained_intron,processed_transcript
ENSG00000267737	1.71828	3.79428	4.29462	0.883495	0.376969	NA		novel transcript	lncRNA
ENSG00000162594	0	NA	NA	NA	NA	NA	IL23R	interleukin 23 receptor [Source:HGNC Symbol;Acc:HGNC:19100]	protein_coding,nonsense_mediated_decay
ENSG00000263609	0	NA	NA	NA	NA	NA	LINC02002	long intergenic non-protein coding RNA 2002 [Source:HGNC Symbol;Acc:HGNC:52837]	lncRNA
ENSG00000263608	0	NA	NA	NA	NA	NA	RN7SL353P	RNA, 7SL, cytoplasmic 353, pseudogene [Source:HGNC Symbol;Acc:HGNC:46369]	misc_RNA
ENSG00000206817	0	NA	NA	NA	NA	NA		Y RNA [Source:RFAM;Acc:RF00019]	misc_RNA
ENSG00000118640	469.358	0.165775	1.27294	0.13023	0.896385	0.980835	VAMP8	vesicle associated membrane protein 8 [Source:HGNC Symbol;Acc:HGNC:12647]	protein_coding
ENSG00000221625	0.998411	-0.309135	2.54101	-0.121658	0.90317	NA	NA	NA	NA
ENSG00000263603	11.1731	-0.592066	1.61595	-0.36639	0.714074	0.943644		novel transcript	lncRNA
ENSG00000263602	0	NA	NA	NA	NA	NA	MIR3185	microRNA 3185 [Source:HGNC Symbol;Acc:HGNC:38391]	miRNA
ENSG00000263604	0	NA	NA	NA	NA	NA		nitric oxide synthase 2, inducible (NOS2) pseudogene	processed_pseudogene
ENSG00000263606	9.51881	-1.77112	1.35855	-1.30368	0.192342	0.717942	CHORDC1P4	CHORDC1 pseudogene 4 [Source:HGNC Symbol;Acc:HGNC:54688]	transcribed_processed_pseudogene,processed_transcript
ENSG00000259169	140.131	1.44605	0.63277	2.28527	0.0222971	0.324236	GNRHR2P1	GNRHR2 pseudogene 1 [Source:HGNC Symbol;Acc:HGNC:39424]	unprocessed_pseudogene
ENSG00000253144	0	NA	NA	NA	NA	NA		pseudogene similat to part of cold shock domain containing E1, RNA-binding CSDE1	processed_pseudogene
ENSG00000253147	0	NA	NA	NA	NA	NA		novel transcript	lncRNA
ENSG00000201466	0	NA	NA	NA	NA	NA		Y RNA [Source:RFAM;Acc:RF00019]	misc_RNA
ENSG00000253141	1.41634	3.51413	4.43766	0.791889	0.428425	NA		novel transcript	lncRNA
ENSG00000115073	2595.35	0.467814	0.454735	1.02876	0.303591	0.79193	ACTR1B	actin related protein 1B [Source:HGNC Symbol;Acc:HGNC:168]	protein_coding,retained_intron
ENSG00000253143	0	NA	NA	NA	NA	NA		novel transcript	lncRNA
ENSG00000253142	0	NA	NA	NA	NA	NA		novel transcript	lncRNA
ENSG00000259161	0	NA	NA	NA	NA	NA	NPM1P20	nucleophosmin 1 pseudogene 20 [Source:HGNC Symbol;Acc:HGNC:20140]	processed_pseudogene
ENSG00000259160	0	NA	NA	NA	NA	NA		ribosomal protein L18 (RPL18) pseudogene	processed_pseudogene
ENSG00000259163	1.33166	-1.89106	3.50747	-0.539153	0.589781	NA		novel transcript, antisense to TTC7B	lncRNA
ENSG00000259162	0	NA	NA	NA	NA	NA		solute carrier family 12 (sodium/chloride transporters), member 3 (SLC12A3) pseudogene	transcribed_unprocessed_pseudogene,processed_transcript
ENSG00000259165	4.85271	0.844669	2.09261	0.403643	0.686475	NA	DDX18P1	DEAD-box helicase 18 pseudogene 1 [Source:HGNC Symbol;Acc:HGNC:20007]	processed_pseudogene
ENSG00000259164	0	NA	NA	NA	NA	NA		novel protein	nonsense_mediated_decay
ENSG00000259167	0	NA	NA	NA	NA	NA	NMNAT1P1	NMNAT1 pseudogene 1 [Source:HGNC Symbol;Acc:HGNC:20024]	processed_pseudogene
ENSG00000277331	0	NA	NA	NA	NA	NA	NA	NA	NA
ENSG00000213853	1517.28	1.24177	1.02792	1.20804	0.227034	0.742429	EMP2	epithelial membrane protein 2 [Source:HGNC Symbol;Acc:HGNC:3334]	protein_coding,retained_intron
ENSG00000213851	0	NA	NA	NA	NA	NA		ribosomal protein S2 (RPS2) pseudogene	processed_pseudogene
ENSG00000258590	44.8804	-4.65961	0.84912	-5.48758	4.07476e-08	1.63304e-05	NBEAP1	neurobeachin pseudogene 1 [Source:HGNC Symbol;Acc:HGNC:1007]	transcribed_unprocessed_pseudogene,retained_intron
ENSG00000213857	4.50921	-2.21942	1.92279	-1.15427	0.248388	NA	ACTBP15	ACTB pseudogene 15 [Source:HGNC Symbol;Acc:HGNC:55065]	processed_pseudogene
ENSG00000213856	13.0873	-0.540168	0.910499	-0.593266	0.553003	0.898734	VDAC1P2	voltage dependent anion channel 1 pseudogene 2 [Source:HGNC Symbol;Acc:HGNC:12670]	processed_pseudogene
ENSG00000213854	0	NA	NA	NA	NA	NA	CNN2P6	calponin 2 pseudogene 6 [Source:HGNC Symbol;Acc:HGNC:39531]	processed_pseudogene
ENSG00000258597	0	NA	NA	NA	NA	NA	SERPINA2	serpin family A member 2 (gene/pseudogene) [Source:HGNC Symbol;Acc:HGNC:8985]	polymorphic_pseudogene
ENSG00000213859	1314.37	0.157137	0.518504	0.303059	0.761845	0.955137	KCTD11	potassium channel tetramerization domain containing 11 [Source:HGNC Symbol;Acc:HGNC:21302]	protein_coding
ENSG00000206979	0.192701	0.652451	4.56209	0.143016	0.886278	NA	SNORD61	small nucleolar RNA, C/D box 61 [Source:HGNC Symbol;Acc:HGNC:10218]	snoRNA
ENSG00000225816	0	NA	NA	NA	NA	NA	GTF3AP5	general transcription factor IIIA pseudogene 5 [Source:HGNC Symbol;Acc:HGNC:49748]	processed_pseudogene
ENSG00000225814	0	NA	NA	NA	NA	NA	GRPEL2P2	GRPEL2 pseudogene 2 [Source:HGNC Symbol;Acc:HGNC:41970]	processed_pseudogene
ENSG00000225815	0	NA	NA	NA	NA	NA		novel transcript	lncRNA
ENSG00000225813	0	NA	NA	NA	NA	NA		novel pseudogene	processed_pseudogene
ENSG00000225811	0	NA	NA	NA	NA	NA		novel transcript	lncRNA
ENSG00000206846	0.800958	-0.670758	4.41105	-0.152063	0.879137	NA		Y RNA [Source:RFAM;Acc:RF00019]	misc_RNA
ENSG00000225818	0	NA	NA	NA	NA	NA		novel transcript	lncRNA
ENSG00000225819	0	NA	NA	NA	NA	NA		novel transcript	lncRNA
ENSG00000229306	0	NA	NA	NA	NA	NA		novel transcript	lncRNA
ENSG00000229307	0	NA	NA	NA	NA	NA	LINC00459	long intergenic non-protein coding RNA 459 [Source:HGNC Symbol;Acc:HGNC:42808]	lncRNA
ENSG00000229305	0	NA	NA	NA	NA	NA		52kDa eukaryotic translation initiation factor 2 subunit 3 gamma (EIF2S3) pseudogene	processed_pseudogene
ENSG00000229302	0	NA	NA	NA	NA	NA	TAF9P2	TATA-box binding protein associated factor 9 pseudogene 2 [Source:HGNC Symbol;Acc:HGNC:31744]	processed_pseudogene
ENSG00000229303	0	NA	NA	NA	NA	NA	PPIAP25	peptidylprolyl isomerase A pseudogene 25 [Source:HGNC Symbol;Acc:HGNC:39270]	processed_pseudogene
ENSG00000229300	0	NA	NA	NA	NA	NA	SNHG32	small nucleolar RNA host gene 32 [Source:HGNC Symbol;Acc:HGNC:19078]	protein_coding
ENSG00000229301	0	NA	NA	NA	NA	NA		novel transcript	lncRNA
ENSG00000238485	0	NA	NA	NA	NA	NA			snoRNA
ENSG00000238482	0.247319	-1.85225	4.54449	-0.407582	0.683581	NA	RNU6-1208P	RNA, U6 small nuclear 1208, pseudogene [Source:HGNC Symbol;Acc:HGNC:48171]	snRNA
ENSG00000229308	0	NA	NA	NA	NA	NA		novel transcript	lncRNA
ENSG00000274972	0	NA	NA	NA	NA	NA	FRG2	FSHD region gene 2 [Source:HGNC Symbol;Acc:HGNC:19136]	protein_coding
ENSG00000278072	0	NA	NA	NA	NA	NA			misc_RNA
ENSG00000224321	3.13012	-2.27172	1.90161	-1.19463	0.232232	NA	RPL12P14	ribosomal protein L12 pseudogene 14 [Source:HGNC Symbol;Acc:HGNC:36495]	processed_pseudogene
ENSG00000278070	0	NA	NA	NA	NA	NA	GOLGA8DP	golgin A8 family member D, pseudogene [Source:HGNC Symbol;Acc:HGNC:32376]	unprocessed_pseudogene
ENSG00000278071	1.73123	-4.6936	4.35931	-1.07668	0.281621	NA		novel transcript	lncRNA
ENSG00000240174	0	NA	NA	NA	NA	NA		ribosomal protein L9 (RPL9) pseudogene	processed_pseudogene
ENSG00000278077	2.22687	-1.57852	2.58519	-0.610601	0.541464	NA		zinc finger protein 829 (ZNF829) pseudogene	processed_pseudogene
ENSG00000278074	0	NA	NA	NA	NA	NA	KIR2DL4	killer cell immunoglobulin like receptor, two Ig domains and long cytoplasmic tail 4 [Source:HGNC Symbol;Acc:HGNC:6332]	protein_coding
ENSG00000278075	0.647798	-1.79545	4.22931	-0.424526	0.671182	NA		novel transcript	lncRNA
ENSG00000055070	8973.69	0.35043	0.39972	0.87669	0.380655	0.833222	SZRD1	SUZ RNA binding domain containing 1 [Source:HGNC Symbol;Acc:HGNC:30232]	processed_transcript,protein_coding,nonsense_mediated_decay
ENSG00000278078	0.443492	-0.890489	4.54449	-0.195949	0.84465	NA		phospholipase A2, group X (PLA2G10) pseudogene	unprocessed_pseudogene
ENSG00000278079	0	NA	NA	NA	NA	NA	KIR3DL1	killer cell immunoglobulin like receptor, three Ig domains and long cytoplasmic tail 1 [Source:HGNC Symbol;Acc:HGNC:6338]	protein_coding
ENSG00000227411	0	NA	NA	NA	NA	NA	ACNATP	acyl-CoA:amino acid N-acyltransferase pseudogene [Source:HGNC Symbol;Acc:HGNC:34504]	unitary_pseudogene
ENSG00000155719	4.23112	-1.80465	3.76894	-0.47882	0.632066	NA	OTOA	otoancorin [Source:HGNC Symbol;Acc:HGNC:16378]	protein_coding,nonsense_mediated_decay,processed_transcript,retained_intron
ENSG00000227413	2.11419	-2.20497	2.34077	-0.941987	0.346199	NA		novel pseudogene	processed_pseudogene
ENSG00000227415	0.770804	2.62995	4.46307	0.58927	0.55568	NA	NA	NA	NA
ENSG00000227416	0	NA	NA	NA	NA	NA		novel pseudogene	processed_pseudogene
ENSG00000227417	0	NA	NA	NA	NA	NA		SNF7 domain containing 2 (SNF7DC20) pseudogene	processed_pseudogene
ENSG00000162337	1901.21	1.03147	0.718429	1.43573	0.151079	0.669811	LRP5	LDL receptor related protein 5 [Source:HGNC Symbol;Acc:HGNC:6697]	protein_coding,nonsense_mediated_decay,retained_intron,processed_transcript
ENSG00000155714	0	NA	NA	NA	NA	NA	PDZD9	PDZ domain containing 9 [Source:HGNC Symbol;Acc:HGNC:28740]	protein_coding,nonsense_mediated_decay
ENSG00000182010	208.719	1.7763	0.742299	2.39297	0.0167125	0.280295	RTKN2	rhotekin 2 [Source:HGNC Symbol;Acc:HGNC:19364]	protein_coding
ENSG00000182013	465.058	2.76629	1.06466	2.59829	0.00936889	0.208583	PNMA8A	PNMA family member 8A [Source:HGNC Symbol;Acc:HGNC:25578]	protein_coding
ENSG00000244748	0.473736	1.95293	4.49604	0.434367	0.664022	NA	RN7SL153P	RNA, 7SL, cytoplasmic 153, pseudogene [Source:HGNC Symbol;Acc:HGNC:46169]	misc_RNA
ENSG00000186704	244.78	-0.108815	0.567907	-0.191607	0.84805	0.972177	DTX2P1	DTX2 pseudogene 1 [Source:HGNC Symbol;Acc:HGNC:42352]	transcribed_unprocessed_pseudogene
ENSG00000251779	0	NA	NA	NA	NA	NA		Y RNA [Source:RFAM;Acc:RF00019]	misc_RNA
ENSG00000251774	1.20144	-0.662372	4.33055	-0.152953	0.878435	NA	RNU6-377P	RNA, U6 small nuclear 377, pseudogene [Source:HGNC Symbol;Acc:HGNC:47340]	snRNA
ENSG00000251775	2.00495	-0.889162	1.95565	-0.454664	0.649351	NA			snoRNA
ENSG00000251776	0	NA	NA	NA	NA	NA	RN7SKP242	RN7SK pseudogene 242 [Source:HGNC Symbol;Acc:HGNC:45966]	misc_RNA
ENSG00000251770	0	NA	NA	NA	NA	NA	RNA5SP486	RNA, 5S ribosomal pseudogene 486 [Source:HGNC Symbol;Acc:HGNC:43386]	rRNA_pseudogene
ENSG00000251771	0	NA	NA	NA	NA	NA		U6 spliceosomal RNA [Source:RFAM;Acc:RF00026]	snRNA
ENSG00000251772	0	NA	NA	NA	NA	NA	NA	NA	NA
ENSG00000251773	0	NA	NA	NA	NA	NA	RNU6-1129P	RNA, U6 small nuclear 1129, pseudogene [Source:HGNC Symbol;Acc:HGNC:48092]	snRNA
ENSG00000164659	91.1978	2.0713	1.75559	1.17983	0.238068	0.749555	ELAPOR2	endosome-lysosome associated apoptosis and autophagy regulator family member 2 [Source:HGNC Symbol;Acc:HGNC:21945]	protein_coding,nonsense_mediated_decay,retained_intron,processed_transcript
ENSG00000242748	2.60279	-1.07087	2.27769	-0.470155	0.638244	NA	RPL23AP81	ribosomal protein L23a pseudogene 81 [Source:HGNC Symbol;Acc:HGNC:36246]	transcribed_processed_pseudogene
ENSG00000242747	0.385402	1.62502	4.51836	0.359648	0.71911	NA		ribosomal protein L21 (RPL21) pseudogene	processed_pseudogene
ENSG00000164651	3.94686	-0.0909068	3.90485	-0.0232805	0.981427	NA	SP8	Sp8 transcription factor [Source:HGNC Symbol;Acc:HGNC:19196]	protein_coding
ENSG00000242741	0	NA	NA	NA	NA	NA	LINC02005	long intergenic non-protein coding RNA 2005 [Source:HGNC Symbol;Acc:HGNC:52839]	lncRNA
ENSG00000164654	981.207	0.315094	0.736915	0.427585	0.668953	0.931732	MIOS	meiosis regulator for oocyte development [Source:HGNC Symbol;Acc:HGNC:21905]	protein_coding,processed_transcript,retained_intron
ENSG00000252234	0.897399	2.85557	3.78237	0.754968	0.450268	NA	NA	NA	NA
ENSG00000252235	0	NA	NA	NA	NA	NA	NA	NA	NA
ENSG00000252236	0.543314	2.13067	4.48586	0.474975	0.634805	NA			snoRNA
ENSG00000252237	0	NA	NA	NA	NA	NA	RNU4-54P	RNA, U4 small nuclear 54, pseudogene [Source:HGNC Symbol;Acc:HGNC:46990]	snRNA
ENSG00000252230	0.647798	-1.79545	4.22931	-0.424526	0.671182	NA			snoRNA
ENSG00000252231	0	NA	NA	NA	NA	NA	RNA5SP67	RNA, 5S ribosomal pseudogene 67 [Source:HGNC Symbol;Acc:HGNC:42844]	rRNA_pseudogene
ENSG00000206113	0	NA	NA	NA	NA	NA	CFAP99	cilia and flagella associated protein 99 [Source:HGNC Symbol;Acc:HGNC:51180]	processed_transcript,protein_coding
ENSG00000204253	411.109	-0.279589	0.430268	-0.649801	0.515821	0.885114	HNRNPCP2	heterogeneous nuclear ribonucleoprotein C pseudogene 2 [Source:HGNC Symbol;Acc:HGNC:48814]	processed_pseudogene
ENSG00000252238	0	NA	NA	NA	NA	NA			snoRNA
ENSG00000252239	0	NA	NA	NA	NA	NA		U6 spliceosomal RNA [Source:RFAM;Acc:RF00026]	snRNA
ENSG00000256925	0	NA	NA	NA	NA	NA	ADGRA1-AS1	ADGRA1 antisense RNA 1 [Source:HGNC Symbol;Acc:HGNC:49543]	lncRNA
ENSG00000161021	1681.97	0.855252	0.567446	1.50719	0.131761	0.647153	MAML1	mastermind like transcriptional coactivator 1 [Source:HGNC Symbol;Acc:HGNC:13632]	protein_coding,retained_intron
ENSG00000256922	0	NA	NA	NA	NA	NA	NA	NA	NA
ENSG00000256923	0	NA	NA	NA	NA	NA		novel transcript	lncRNA
ENSG00000226331	0	NA	NA	NA	NA	NA	RPL23AP28	ribosomal protein L23a pseudogene 28 [Source:HGNC Symbol;Acc:HGNC:36727]	processed_pseudogene
ENSG00000261608	0	NA	NA	NA	NA	NA	SLC25A1P4	solute carrier family 25 member 1 pseudogene 4 [Source:HGNC Symbol;Acc:HGNC:43848]	processed_pseudogene
ENSG00000256928	0	NA	NA	NA	NA	NA		novel transcript	lncRNA
ENSG00000221623	0	NA	NA	NA	NA	NA	NA	NA	NA
ENSG00000254694	8.52715	-0.223681	1.25667	-0.177995	0.858727	0.974083		novel transcript	lncRNA
ENSG00000254695	0	NA	NA	NA	NA	NA		novel transcript	lncRNA
ENSG00000254696	0	NA	NA	NA	NA	NA	NA	NA	NA
ENSG00000254697	0	NA	NA	NA	NA	NA	COPS8P3	COP9 signalosome subunit 8 pseudogene 3 [Source:HGNC Symbol;Acc:HGNC:45271]	processed_pseudogene
ENSG00000254690	0	NA	NA	NA	NA	NA		novel transcript	lncRNA
ENSG00000254691	7.8762	-2.1977	1.87509	-1.17205	0.241177	NA		novel transcript	lncRNA
ENSG00000266929	4.69247	-0.227369	1.59043	-0.142961	0.886321	NA		novel transcript	lncRNA
ENSG00000266928	4.23942	5.0938	4.41755	1.15308	0.248877	NA		novel transcript	lncRNA
ENSG00000266925	0	NA	NA	NA	NA	NA		novel transcript	lncRNA
ENSG00000266924	0	NA	NA	NA	NA	NA		novel transcript	lncRNA
ENSG00000254698	0	NA	NA	NA	NA	NA		novel transcript, sense overlapping RAB30	lncRNA
ENSG00000254699	0.392347	1.64757	4.51666	0.364776	0.715279	NA	LINC02695	long intergenic non-protein coding RNA 2695 [Source:HGNC Symbol;Acc:HGNC:54209]	lncRNA
ENSG00000266921	17.094	0.340346	0.877784	0.387733	0.698213	0.939334		novel transcript, antisense to ZNF155	lncRNA
ENSG00000266920	0	NA	NA	NA	NA	NA	ACTBP9	ACTB pseudogene 9 [Source:HGNC Symbol;Acc:HGNC:142]	processed_pseudogene
ENSG00000257343	0	NA	NA	NA	NA	NA		keratin pseudogene	unprocessed_pseudogene
ENSG00000257342	0	NA	NA	NA	NA	NA		novel transcript, antisense to OS9	lncRNA
ENSG00000257341	0	NA	NA	NA	NA	NA		novel protein	nonsense_mediated_decay,retained_intron
ENSG00000215867	0	NA	NA	NA	NA	NA	KRT18P57	keratin 18 pseudogene 57 [Source:HGNC Symbol;Acc:HGNC:48884]	processed_pseudogene
ENSG00000257346	0	NA	NA	NA	NA	NA		novel transcript, antisense to DHH	lncRNA
ENSG00000257345	0.963505	2.95293	4.45196	0.663287	0.507147	NA	LINC02413	long intergenic non-protein coding RNA 2413 [Source:HGNC Symbol;Acc:HGNC:53342]	lncRNA
ENSG00000234337	10.8606	0.57216	1.16659	0.490457	0.623811	0.92263		tropomyosin 1 (alpha) (TPM1) pseudogene	processed_pseudogene
ENSG00000215861	451.367	-1.29105	0.981132	-1.31588	0.188215	0.713754		phosphodiesterase 4D interacting protein (myomegalin) (PDE4DIP) pseudogene	transcribed_unprocessed_pseudogene,processed_transcript
ENSG00000119509	992.328	0.208031	0.461798	0.45048	0.652364	0.929052	INVS	inversin [Source:HGNC Symbol;Acc:HGNC:17870]	protein_coding,processed_transcript
ENSG00000228949	0	NA	NA	NA	NA	NA	UGT1A12P	UDP glucuronosyltransferase family 1 member A12, pseudogene [Source:HGNC Symbol;Acc:HGNC:12533]	unprocessed_pseudogene
ENSG00000256699	0	NA	NA	NA	NA	NA	TMEM132D-AS2	TMEM132D antisense RNA 2 [Source:HGNC Symbol;Acc:HGNC:53324]	lncRNA
ENSG00000256694	145.788	2.18331	1.31294	1.66292	0.0963287	0.588852		novel transcript	lncRNA
ENSG00000256695	0	NA	NA	NA	NA	NA		novel transcript	lncRNA
ENSG00000228943	0	NA	NA	NA	NA	NA		NADH dehydrogenase (ubiquinone) 1 alpha subcomplex, 4, 9kDa (NDUFA4) pseudogene	processed_pseudogene
ENSG00000228941	0.631648	2.36346	4.47427	0.528234	0.597337	NA	UBE3AP2	ubiquitin protein ligase E3A pseudogene 2 [Source:HGNC Symbol;Acc:HGNC:12498]	processed_pseudogene
ENSG00000228940	0	NA	NA	NA	NA	NA		protein phosphatase 2 (formerly 2A), catalytic subunit, alpha isoform (PPP2CA) pseudogene	unprocessed_pseudogene
ENSG00000165309	5.49305	-4.3314	3.39659	-1.27522	0.202231	NA	ARMC3	armadillo repeat containing 3 [Source:HGNC Symbol;Acc:HGNC:30964]	protein_coding,processed_transcript,retained_intron
ENSG00000165304	1518.17	0.614797	0.76286	0.80591	0.420295	0.850554	MELK	maternal embryonic leucine zipper kinase [Source:HGNC Symbol;Acc:HGNC:16870]	protein_coding,nonsense_mediated_decay,processed_transcript,retained_intron
ENSG00000165300	40.6126	0.819208	2.63979	0.310331	0.756309	0.953041	SLITRK5	SLIT and NTRK like family member 5 [Source:HGNC Symbol;Acc:HGNC:20295]	protein_coding
ENSG00000266469	429.808	0.698025	0.721191	0.967879	0.333105	0.810421		novel transcript, antisense to MED1 & FBXL20	lncRNA
ENSG00000101608	17422.1	-1.39603	0.822383	-1.69755	0.0895933	0.576791	MYL12A	myosin light chain 12A [Source:HGNC Symbol;Acc:HGNC:16701]	protein_coding,retained_intron,processed_transcript
ENSG00000101605	40.2825	0.917778	1.19058	0.770866	0.440786	0.85826	MYOM1	myomesin 1 [Source:HGNC Symbol;Acc:HGNC:7613]	protein_coding,processed_transcript,nonsense_mediated_decay,retained_intron
ENSG00000121335	2.04312	4.04061	4.15663	0.972088	0.331007	NA	PRB2	proline rich protein BstNI subfamily 2 [Source:HGNC Symbol;Acc:HGNC:9338]	protein_coding,processed_transcript
ENSG00000237026	0	NA	NA	NA	NA	NA		pseudogene similar to part of fibroblast growth factor receptor 3 FGFR3	processed_pseudogene
ENSG00000187900	0	NA	NA	NA	NA	NA	OR5H7P	olfactory receptor family 5 subfamily H member 7 pseudogene [Source:HGNC Symbol;Acc:HGNC:14771]	unprocessed_pseudogene
ENSG00000198791	2823.18	0.681577	0.403576	1.68884	0.0912496	0.580287	CNOT7	CCR4-NOT transcription complex subunit 7 [Source:HGNC Symbol;Acc:HGNC:14101]	protein_coding,nonsense_mediated_decay,retained_intron,processed_transcript
ENSG00000198792	5549.54	0.900076	0.710685	1.26649	0.205337	0.726922	TMEM184B	transmembrane protein 184B [Source:HGNC Symbol;Acc:HGNC:1310]	protein_coding,retained_intron,nonsense_mediated_decay,processed_transcript
ENSG00000198793	4782.86	0.305236	0.39143	0.779797	0.435511	0.855501	MTOR	mechanistic target of rapamycin kinase [Source:HGNC Symbol;Acc:HGNC:3942]	protein_coding,processed_transcript
ENSG00000198794	299.432	1.84747	1.33444	1.38445	0.16622	0.690288	SCAMP5	secretory carrier membrane protein 5 [Source:HGNC Symbol;Acc:HGNC:30386]	nonsense_mediated_decay,protein_coding,processed_transcript,retained_intron
ENSG00000198795	825.098	-0.219573	1.35391	-0.162177	0.871167	0.976638	ZNF521	zinc finger protein 521 [Source:HGNC Symbol;Acc:HGNC:24605]	protein_coding,nonsense_mediated_decay,processed_transcript,retained_intron
ENSG00000198796	4033.27	0.568235	0.62124	0.914679	0.36036	0.822749	ALPK2	alpha kinase 2 [Source:HGNC Symbol;Acc:HGNC:20565]	protein_coding,retained_intron,processed_transcript
ENSG00000198797	18.4834	2.11691	2.53589	0.834779	0.403842	0.843555	BRINP2	BMP/retinoic acid inducible neural specific 2 [Source:HGNC Symbol;Acc:HGNC:13746]	protein_coding,processed_transcript
ENSG00000231426	0	NA	NA	NA	NA	NA	FILNC1	FOXO induced long non-coding RNA 1 [Source:HGNC Symbol;Acc:HGNC:53755]	lncRNA
ENSG00000197776	80.9005	-0.227369	0.52524	-0.432887	0.665097	0.931533	KLHDC1	kelch domain containing 1 [Source:HGNC Symbol;Acc:HGNC:19836]	nonsense_mediated_decay,protein_coding,processed_transcript
ENSG00000231424	0	NA	NA	NA	NA	NA		novel transcript, antisense to FMO1	lncRNA
ENSG00000175550	9543.11	-0.789183	0.585562	-1.34774	0.177743	0.703693	DRAP1	DR1 associated protein 1 [Source:HGNC Symbol;Acc:HGNC:3019]	protein_coding,retained_intron
ENSG00000231422	3.12964	0.905745	4.07375	0.222337	0.824052	NA	LINC01516	long intergenic non-protein coding RNA 1516 [Source:HGNC Symbol;Acc:HGNC:51211]	lncRNA
ENSG00000175556	85.6263	-2.17706	1.16035	-1.87622	0.0606251	0.499549	LONRF3	LON peptidase N-terminal domain and ring finger 3 [Source:HGNC Symbol;Acc:HGNC:21152]	nonsense_mediated_decay,protein_coding,processed_transcript
ENSG00000197771	2492.07	0.540143	0.589581	0.916146	0.35959	0.822715	MCMBP	minichromosome maintenance complex binding protein [Source:HGNC Symbol;Acc:HGNC:25782]	protein_coding,processed_transcript
ENSG00000231421	0	NA	NA	NA	NA	NA		novel transcript	retained_intron,lncRNA
ENSG00000161682	601.335	0.272301	0.94707	0.287519	0.773715	0.957819	FAM171A2	family with sequence similarity 171 member A2 [Source:HGNC Symbol;Acc:HGNC:30480]	protein_coding,nonsense_mediated_decay,retained_intron
ENSG00000240173	1.32106	3.40866	3.44427	0.98966	0.32234	NA	RN7SL771P	RNA, 7SL, cytoplasmic 771, pseudogene [Source:HGNC Symbol;Acc:HGNC:46787]	misc_RNA
ENSG00000179420	0.612917	-3.20844	4.41507	-0.726702	0.467409	NA	OR6W1P	olfactory receptor family 6 subfamily W member 1 pseudogene [Source:HGNC Symbol;Acc:HGNC:15091]	processed_transcript,transcribed_unprocessed_pseudogene
ENSG00000237023	0	NA	NA	NA	NA	NA	USP9YP3	USP9Y pseudogene 3 [Source:HGNC Symbol;Acc:HGNC:37739]	unprocessed_pseudogene
ENSG00000179428	45.8634	-1.48116	1.93952	-0.763677	0.44506	0.86072	IL6-AS1	IL6 antisense RNA 1 [Source:HGNC Symbol;Acc:HGNC:40301]	lncRNA
ENSG00000133169	4040.27	0.75573	0.9061	0.834047	0.404255	0.843555	BEX1	brain expressed X-linked 1 [Source:HGNC Symbol;Acc:HGNC:1036]	protein_coding
ENSG00000076321	1013.46	0.681942	0.371497	1.83566	0.0664083	0.519342	KLHL20	kelch like family member 20 [Source:HGNC Symbol;Acc:HGNC:25056]	processed_transcript,protein_coding
ENSG00000183864	2260.01	0.6161	0.435993	1.4131	0.157628	0.67998	TOB2	transducer of ERBB2, 2 [Source:HGNC Symbol;Acc:HGNC:11980]	protein_coding
ENSG00000183862	0	NA	NA	NA	NA	NA	CNGA2	cyclic nucleotide gated channel subunit alpha 2 [Source:HGNC Symbol;Acc:HGNC:2149]	protein_coding
ENSG00000277402	70.2253	0.357361	1.69438	0.210909	0.832958	0.968302	MIR6891	microRNA 6891 [Source:HGNC Symbol;Acc:HGNC:50243]	miRNA
ENSG00000266465	0	NA	NA	NA	NA	NA	NA	NA	NA
ENSG00000277403	0	NA	NA	NA	NA	NA			protein_coding
ENSG00000124216	37.3532	-0.34906	1.10301	-0.31646	0.751653	0.951918	SNAI1	snail family transcriptional repressor 1 [Source:HGNC Symbol;Acc:HGNC:11128]	protein_coding
ENSG00000124217	638.909	0.329709	0.405109	0.813878	0.415715	0.848958	MOCS3	molybdenum cofactor synthesis 3 [Source:HGNC Symbol;Acc:HGNC:15765]	protein_coding
ENSG00000124214	6339.21	0.212545	0.472602	0.449733	0.652903	0.929226	STAU1	staufen double-stranded RNA binding protein 1 [Source:HGNC Symbol;Acc:HGNC:11370]	protein_coding
ENSG00000124215	5.91134	-3.60715	2.38041	-1.51535	0.129684	NA	CDH26	cadherin 26 [Source:HGNC Symbol;Acc:HGNC:15902]	protein_coding,processed_transcript
ENSG00000124212	1321.77	2.20631	1.47016	1.50073	0.133425	0.649301	PTGIS	prostaglandin I2 synthase [Source:HGNC Symbol;Acc:HGNC:9603]	protein_coding,processed_transcript
ENSG00000247596	3836.14	-0.293776	0.419806	-0.69979	0.484059	0.871974	TWF2	twinfilin actin binding protein 2 [Source:HGNC Symbol;Acc:HGNC:9621]	retained_intron,protein_coding,processed_transcript,nonsense_mediated_decay
ENSG00000247595	10.1875	-1.28279	1.74863	-0.733595	0.463195	0.866441	SPTY2D1OS	SPTY2D1 opposite strand [Source:HGNC Symbol;Acc:HGNC:44122]	processed_transcript,protein_coding,nonsense_mediated_decay
ENSG00000175707	0	NA	NA	NA	NA	NA	KDF1	keratinocyte differentiation factor 1 [Source:HGNC Symbol;Acc:HGNC:26624]	protein_coding
ENSG00000277401	0	NA	NA	NA	NA	NA	TJP1	tight junction protein 1 [Source:HGNC Symbol;Acc:HGNC:11827]	protein_coding
ENSG00000161970	20749.1	-0.450119	0.405709	-1.10946	0.267231	0.771111	RPL26	ribosomal protein L26 [Source:HGNC Symbol;Acc:HGNC:10327]	protein_coding,nonsense_mediated_decay,retained_intron,processed_transcript
ENSG00000175073	1540.98	0.811152	0.377613	2.14811	0.0317052	0.383762	VCPIP1	valosin containing protein interacting protein 1 [Source:HGNC Symbol;Acc:HGNC:30897]	protein_coding
ENSG00000161973	0	NA	NA	NA	NA	NA	CCDC42	coiled-coil domain containing 42 [Source:HGNC Symbol;Acc:HGNC:26528]	protein_coding
ENSG00000255279	0	NA	NA	NA	NA	NA		novel transcript	lncRNA
ENSG00000255275	21.2478	3.16948	1.87978	1.68609	0.0917784	0.581041	NA	NA	NA
ENSG00000255274	0	NA	NA	NA	NA	NA	SMIM35	small integral membrane protein 35 [Source:HGNC Symbol;Acc:HGNC:44179]	protein_coding,processed_transcript
ENSG00000255277	8.87306	0.543042	1.19879	0.452994	0.650553	0.928565	ABCC6P2	ATP binding cassette subfamily C member 6 pseudogene 2 [Source:HGNC Symbol;Acc:HGNC:33353]	transcribed_unprocessed_pseudogene,processed_transcript
ENSG00000255276	0	NA	NA	NA	NA	NA	RRM1-AS1	RRM1 antisense RNA 1 [Source:HGNC Symbol;Acc:HGNC:40512]	lncRNA
ENSG00000255271	0	NA	NA	NA	NA	NA		novel transcript	lncRNA
ENSG00000255270	0	NA	NA	NA	NA	NA	NAV2-IT1	NAV2 intronic transcript 1 [Source:HGNC Symbol;Acc:HGNC:41416]	lncRNA
ENSG00000255273	0	NA	NA	NA	NA	NA		chromosome 11 open reading frame 2 (C11orf2) pseudogene	processed_pseudogene
ENSG00000255272	0	NA	NA	NA	NA	NA		novel transcript	lncRNA
ENSG00000185238	881.988	0.287819	0.532489	0.540517	0.588841	0.909792	PRMT3	protein arginine methyltransferase 3 [Source:HGNC Symbol;Acc:HGNC:30163]	protein_coding,nonsense_mediated_decay,retained_intron
ENSG00000239670	4.65092	-2.18819	2.65207	-0.825089	0.409321	NA		ribosomal protein S2 (RPS2) pseudogene	unprocessed_pseudogene
ENSG00000160087	2037.37	-0.342343	0.453906	-0.754216	0.45072	0.863079	UBE2J2	ubiquitin conjugating enzyme E2 J2 [Source:HGNC Symbol;Acc:HGNC:19268]	nonsense_mediated_decay,protein_coding,processed_transcript,retained_intron
ENSG00000265627	0	NA	NA	NA	NA	NA	NA	NA	NA
ENSG00000036054	2336.74	0.257285	0.567109	0.453679	0.65006	0.928347	TBC1D23	TBC1 domain family member 23 [Source:HGNC Symbol;Acc:HGNC:25622]	protein_coding,processed_transcript,retained_intron
ENSG00000265626	0	NA	NA	NA	NA	NA		ribosomal protein S3 (RPS3) pseudogene	processed_pseudogene
ENSG00000228349	1.73123	-4.6936	4.35931	-1.07668	0.281621	NA	RPS26P4	ribosomal protein S26 pseudogene 4 [Source:HGNC Symbol;Acc:HGNC:23775]	processed_pseudogene
ENSG00000223018	0	NA	NA	NA	NA	NA	NA	NA	NA
ENSG00000277905	0	NA	NA	NA	NA	NA	NA	NA	NA
ENSG00000223019	0	NA	NA	NA	NA	NA	RNA5SP306	RNA, 5S ribosomal pseudogene 306 [Source:HGNC Symbol;Acc:HGNC:43206]	rRNA_pseudogene
ENSG00000002587	95.6416	3.33031	1.89378	1.75855	0.0786545	0.550811	HS3ST1	heparan sulfate-glucosamine 3-sulfotransferase 1 [Source:HGNC Symbol;Acc:HGNC:5194]	protein_coding
ENSG00000002586	16527.2	-0.625046	0.524307	-1.19214	0.233208	0.748228	CD99	CD99 molecule (Xg blood group) [Source:HGNC Symbol;Acc:HGNC:7082]	protein_coding,retained_intron,nonsense_mediated_decay,processed_transcript
ENSG00000231013	0	NA	NA	NA	NA	NA	SCTR-AS1	SCTR antisense RNA 1 [Source:HGNC Symbol;Acc:HGNC:40516]	lncRNA
ENSG00000212075	0	NA	NA	NA	NA	NA	NA	NA	NA
ENSG00000237868	30.0234	0.708694	0.871363	0.813316	0.416037	0.848958		pseudogene similar to part of ring finger protein 185 (RNF185)	processed_pseudogene
ENSG00000177954	22728.5	-0.376219	0.535769	-0.702203	0.482552	0.871974	RPS27	ribosomal protein S27 [Source:HGNC Symbol;Acc:HGNC:10416]	retained_intron,protein_coding,nonsense_mediated_decay
ENSG00000177951	3034.3	-0.0386482	0.383916	-0.100668	0.919814	0.984888	BET1L	Bet1 golgi vesicular membrane trafficking protein like [Source:HGNC Symbol;Acc:HGNC:19348]	protein_coding,retained_intron
ENSG00000198242	24734.3	0.22391	0.372818	0.600589	0.548114	0.897572	RPL23A	ribosomal protein L23a [Source:HGNC Symbol;Acc:HGNC:10317]	protein_coding,retained_intron
ENSG00000237861	0.392347	1.64757	4.51666	0.364776	0.715279	NA		ATPase, H+ transporting, lysosomal accessory protein 2 (ATP6AP2) pseudogene	processed_pseudogene
ENSG00000237862	0	NA	NA	NA	NA	NA		novel transcript	lncRNA
ENSG00000237863	0	NA	NA	NA	NA	NA		novel transcript, antisense to IRS4	lncRNA
ENSG00000198246	138.637	-0.464523	0.724276	-0.641362	0.521287	0.887064	SLC29A3	solute carrier family 29 member 3 [Source:HGNC Symbol;Acc:HGNC:23096]	protein_coding,nonsense_mediated_decay,processed_transcript
ENSG00000223012	0	NA	NA	NA	NA	NA	RN7SKP264	RN7SK pseudogene 264 [Source:HGNC Symbol;Acc:HGNC:45988]	misc_RNA
ENSG00000092140	541.646	0.645356	0.600698	1.07434	0.282669	0.778878	G2E3	G2/M-phase specific E3 ubiquitin protein ligase [Source:HGNC Symbol;Acc:HGNC:20338]	protein_coding,processed_transcript,nonsense_mediated_decay,retained_intron
ENSG00000135916	5075.88	1.47621	0.528081	2.79541	0.00518334	0.148381	ITM2C	integral membrane protein 2C [Source:HGNC Symbol;Acc:HGNC:6175]	protein_coding,processed_transcript
ENSG00000135914	478.455	-0.0262509	2.87887	-0.00911849	0.992725	0.998864	HTR2B	5-hydroxytryptamine receptor 2B [Source:HGNC Symbol;Acc:HGNC:5294]	protein_coding
ENSG00000135913	503.759	1.0475	0.64765	1.61739	0.105795	0.606606	USP37	ubiquitin specific peptidase 37 [Source:HGNC Symbol;Acc:HGNC:20063]	protein_coding,processed_transcript
ENSG00000135912	684.899	0.403427	0.599639	0.672784	0.501085	0.881274	TTLL4	tubulin tyrosine ligase like 4 [Source:HGNC Symbol;Acc:HGNC:28976]	protein_coding,nonsense_mediated_decay,retained_intron
ENSG00000092148	4592.21	0.56711	0.388115	1.46119	0.143963	0.659069	HECTD1	HECT domain E3 ubiquitin protein ligase 1 [Source:HGNC Symbol;Acc:HGNC:20157]	protein_coding,retained_intron,nonsense_mediated_decay,processed_transcript
ENSG00000034693	1089.7	0.365764	0.491795	0.743732	0.457039	0.864451	PEX3	peroxisomal biogenesis factor 3 [Source:HGNC Symbol;Acc:HGNC:8858]	protein_coding,retained_intron
ENSG00000135919	5722.47	-1.19363	0.87693	-1.36114	0.173469	0.698853	SERPINE2	serpin family E member 2 [Source:HGNC Symbol;Acc:HGNC:8951]	protein_coding,retained_intron
ENSG00000223015	0	NA	NA	NA	NA	NA	RNU6-1135P	RNA, U6 small nuclear 1135, pseudogene [Source:HGNC Symbol;Acc:HGNC:48098]	snRNA
ENSG00000230487	562.838	0.0517097	0.701462	0.0737171	0.941236	0.988477	PSMG3-AS1	PSMG3 antisense RNA 1 (head to head) [Source:HGNC Symbol;Acc:HGNC:22230]	lncRNA
ENSG00000176396	773.929	-0.148101	0.388436	-0.381275	0.702999	0.94112	EID2	EP300 interacting inhibitor of differentiation 2 [Source:HGNC Symbol;Acc:HGNC:28292]	protein_coding
ENSG00000230484	0.315824	1.37626	4.53891	0.303214	0.761727	NA	OR51A10P	olfactory receptor family 51 subfamily A member 10 pseudogene [Source:HGNC Symbol;Acc:HGNC:15185]	unitary_pseudogene
ENSG00000176390	791.556	0.575594	0.609216	0.944811	0.344755	0.817597	CRLF3	cytokine receptor like factor 3 [Source:HGNC Symbol;Acc:HGNC:17177]	processed_transcript,protein_coding,nonsense_mediated_decay
ENSG00000230482	2.47373	4.31582	4.04452	1.06708	0.285936	NA	ATP5MC2P3	ATP synthase membrane subunit c locus 2 pseudogene 3 [Source:HGNC Symbol;Acc:HGNC:42187]	processed_pseudogene
ENSG00000230481	0	NA	NA	NA	NA	NA	IGKV1OR22-5	immunoglobulin kappa variable 1/OR22-5 (pseudogene) [Source:HGNC Symbol;Acc:HGNC:5773]	IG_V_pseudogene
ENSG00000176393	2389.83	-0.271731	0.494025	-0.550036	0.582295	0.908378	RNPEP	arginyl aminopeptidase [Source:HGNC Symbol;Acc:HGNC:10078]	processed_transcript,protein_coding,nonsense_mediated_decay
ENSG00000176399	17.7119	-2.64675	1.50868	-1.75435	0.0793705	0.553164	DMRTA1	DMRT like family A1 [Source:HGNC Symbol;Acc:HGNC:13826]	protein_coding
ENSG00000230489	0	NA	NA	NA	NA	NA	VAV3-AS1	VAV3 antisense RNA 1 [Source:HGNC Symbol;Acc:HGNC:40608]	lncRNA
ENSG00000243900	0	NA	NA	NA	NA	NA	RN7SL320P	RNA, 7SL, cytoplasmic 320, pseudogene [Source:HGNC Symbol;Acc:HGNC:46336]	misc_RNA
ENSG00000243902	1.73431	3.80285	4.43219	0.858006	0.390889	NA		extracellular leucine rich repeat and fibronectin type III domain containing 2 [Source:NCBI gene (formerly Entrezgene);Acc:114794]	lncRNA
ENSG00000243903	0	NA	NA	NA	NA	NA		novel transcript	lncRNA
ENSG00000243904	1.98421	-1.98391	2.55875	-0.77534	0.438138	NA	RPSAP5	ribosomal protein SA pseudogene 5 [Source:HGNC Symbol;Acc:HGNC:20139]	processed_pseudogene
ENSG00000083635	787.051	0.197706	0.438639	0.450727	0.652186	0.929052	NUFIP1	nuclear FMR1 interacting protein 1 [Source:HGNC Symbol;Acc:HGNC:8057]	protein_coding
ENSG00000248029	0	NA	NA	NA	NA	NA		novel transcript	lncRNA
ENSG00000248027	12.0086	2.5239	1.67314	1.50848	0.131431	0.647153	ARHGAP42-AS1	ARHGAP42 antisense RNA 1 [Source:HGNC Symbol;Acc:HGNC:54801]	lncRNA
ENSG00000206845	0	NA	NA	NA	NA	NA	RNU6-209P	RNA, U6 small nuclear 209, pseudogene [Source:HGNC Symbol;Acc:HGNC:47172]	snRNA
ENSG00000147873	0	NA	NA	NA	NA	NA	IFNA5	interferon alpha 5 [Source:HGNC Symbol;Acc:HGNC:5426]	protein_coding
ENSG00000252599	0	NA	NA	NA	NA	NA	RNU6-566P	RNA, U6 small nuclear 566, pseudogene [Source:HGNC Symbol;Acc:HGNC:47529]	snRNA
ENSG00000252598	0	NA	NA	NA	NA	NA	RNA5SP460	RNA, 5S ribosomal pseudogene 460 [Source:HGNC Symbol;Acc:HGNC:43360]	rRNA_pseudogene
ENSG00000252591	0	NA	NA	NA	NA	NA	RNA5SP468	RNA, 5S ribosomal pseudogene 468 [Source:HGNC Symbol;Acc:HGNC:43368]	rRNA_pseudogene
ENSG00000247624	0.631648	2.36346	4.47427	0.528234	0.597337	NA	CPEB2-DT	CPEB2 divergent transcript [Source:HGNC Symbol;Acc:HGNC:49082]	lncRNA
ENSG00000252593	0	NA	NA	NA	NA	NA	RNU6-1224P	RNA, U6 small nuclear 1224, pseudogene [Source:HGNC Symbol;Acc:HGNC:48187]	snRNA
ENSG00000167531	0	NA	NA	NA	NA	NA	LALBA	lactalbumin alpha [Source:HGNC Symbol;Acc:HGNC:6480]	protein_coding
ENSG00000167536	239.166	0.0145162	0.803368	0.0180692	0.985584	0.997412	DHRS13	dehydrogenase/reductase 13 [Source:HGNC Symbol;Acc:HGNC:28326]	protein_coding,processed_transcript,retained_intron
ENSG00000252594	0	NA	NA	NA	NA	NA	RNU6-656P	RNA, U6 small nuclear 656, pseudogene [Source:HGNC Symbol;Acc:HGNC:47619]	snRNA
ENSG00000252597	0	NA	NA	NA	NA	NA	RNU7-137P	RNA, U7 small nuclear 137 pseudogene [Source:HGNC Symbol;Acc:HGNC:45671]	snRNA
ENSG00000167535	1115.98	0.828267	0.732811	1.13026	0.258367	0.763237	CACNB3	calcium voltage-gated channel auxiliary subunit beta 3 [Source:HGNC Symbol;Acc:HGNC:1403]	retained_intron,nonsense_mediated_decay,protein_coding,processed_transcript
ENSG00000276537	0	NA	NA	NA	NA	NA	TTYH1	tweety family member 1 [Source:HGNC Symbol;Acc:HGNC:13476]	protein_coding,processed_transcript,retained_intron
ENSG00000226457	4.98059	-0.728308	1.56111	-0.466531	0.640835	NA	RPL22P3	ribosomal protein L22 pseudogene 3 [Source:HGNC Symbol;Acc:HGNC:36804]	processed_pseudogene
ENSG00000188886	0	NA	NA	NA	NA	NA	ASTL	astacin like metalloendopeptidase [Source:HGNC Symbol;Acc:HGNC:31704]	protein_coding,retained_intron
ENSG00000188883	3.13878	4.65931	4.42111	1.05388	0.291939	NA	KLRG2	killer cell lectin like receptor G2 [Source:HGNC Symbol;Acc:HGNC:24778]	protein_coding
ENSG00000241506	1430.94	0.0484044	0.466243	0.103818	0.917314	0.984111	PSMC1P1	proteasome 26S subunit, ATPase 1 pseudogene 1 [Source:HGNC Symbol;Acc:HGNC:30147]	processed_pseudogene
ENSG00000241505	0	NA	NA	NA	NA	NA		novel transcript	lncRNA
ENSG00000094796	0	NA	NA	NA	NA	NA	KRT31	keratin 31 [Source:HGNC Symbol;Acc:HGNC:6448]	protein_coding
ENSG00000226453	0.817223	-3.62127	4.39357	-0.824221	0.409814	NA	LINC02542	long intergenic non-protein coding RNA 2542 [Source:HGNC Symbol;Acc:HGNC:53576]	lncRNA
ENSG00000237289	5.78103	5.54153	4.41485	1.2552	0.209405	NA	CKMT1B	creatine kinase, mitochondrial 1B [Source:HGNC Symbol;Acc:HGNC:1995]	protein_coding,retained_intron,processed_transcript,nonsense_mediated_decay
ENSG00000237284	0	NA	NA	NA	NA	NA	MAS1L	MAS1 proto-oncogene like, G protein-coupled receptor [Source:HGNC Symbol;Acc:HGNC:13961]	protein_coding
ENSG00000237285	0	NA	NA	NA	NA	NA	HNRNPA1P2	heterogeneous nuclear ribonucleoprotein A1 pseudogene 2 [Source:HGNC Symbol;Acc:HGNC:13958]	processed_pseudogene
ENSG00000237286	0	NA	NA	NA	NA	NA	CARD11-AS1	CARD11 antisense RNA 1 [Source:HGNC Symbol;Acc:HGNC:40766]	lncRNA
ENSG00000233775	2.22587	-5.05693	4.35235	-1.16188	0.245283	NA		novel transcript	lncRNA
ENSG00000237281	0.385402	1.62502	4.51836	0.359648	0.71911	NA	CATIP-AS2	CATIP antisense RNA 2 [Source:HGNC Symbol;Acc:HGNC:41079]	lncRNA
ENSG00000237282	0	NA	NA	NA	NA	NA	LINC00851	long intergenic non-protein coding RNA 851 [Source:HGNC Symbol;Acc:HGNC:43424]	lncRNA
ENSG00000237283	0	NA	NA	NA	NA	NA		novel transcript	lncRNA
ENSG00000272254	0	NA	NA	NA	NA	NA		novel transcript, antisense to TERF1	lncRNA
ENSG00000272255	5.83612	-0.211769	1.34554	-0.157386	0.874941	NA		novel transcript	lncRNA
ENSG00000206941	2.77713	-0.774732	2.4328	-0.318452	0.750142	NA	SNORD15A	small nucleolar RNA, C/D box 15A [Source:HGNC Symbol;Acc:HGNC:10114]	snoRNA
ENSG00000206947	0	NA	NA	NA	NA	NA	SNORA20B	small nucleolar RNA, H/ACA box 20B [Source:HGNC Symbol;Acc:HGNC:52194]	snoRNA
ENSG00000272253	0	NA	NA	NA	NA	NA	RNA5SP386	RNA, 5S ribosomal pseudogene 386 [Source:HGNC Symbol;Acc:HGNC:43286]	rRNA_pseudogene
ENSG00000206949	0.192701	0.652451	4.56209	0.143016	0.886278	NA	RNU6-1324P	RNA, U6 small nuclear 1324, pseudogene [Source:HGNC Symbol;Acc:HGNC:48287]	snRNA
ENSG00000206948	2.2382	1.53445	2.35641	0.651181	0.51493	NA	SNORA36A	small nucleolar RNA, H/ACA box 36A [Source:HGNC Symbol;Acc:HGNC:32628]	snoRNA
ENSG00000272259	0	NA	NA	NA	NA	NA	LINC01749	long intergenic non-protein coding RNA 1749 [Source:HGNC Symbol;Acc:HGNC:52537]	lncRNA
ENSG00000271782	2.74688	-0.288581	2.55052	-0.113146	0.909915	NA	NA	NA	NA
ENSG00000271781	24.5103	-1.63071	0.978605	-1.66637	0.0956406	0.588429		novel transcript, antisense to TPPP	lncRNA
ENSG00000271780	70.5195	-0.299829	0.70802	-0.423475	0.671949	0.931732		novel transcript	lncRNA
ENSG00000271787	0	NA	NA	NA	NA	NA		novel transcript, antisense to KLF11	lncRNA
ENSG00000271786	2.1721	-5.02572	3.65044	-1.37674	0.168591	NA	NA	NA	NA
ENSG00000274368	0	NA	NA	NA	NA	NA	NA	NA	NA
ENSG00000271784	5.65061	-0.983848	2.80033	-0.351333	0.725339	NA		novel transcript, antisense to TP53RK	lncRNA
ENSG00000274366	0.204306	-1.7129	4.5545	-0.37609	0.70685	NA	NA	NA	NA
ENSG00000049192	1448.8	-0.0690114	0.719867	-0.0958669	0.923626	0.985687	ADAMTS6	ADAM metallopeptidase with thrombospondin type 1 motif 6 [Source:HGNC Symbol;Acc:HGNC:222]	protein_coding,nonsense_mediated_decay,processed_transcript,retained_intron
ENSG00000271789	12.8607	-1.31052	1.23196	-1.06377	0.287433	0.781423		novel transcript	lncRNA
ENSG00000274365	0	NA	NA	NA	NA	NA		WWC family member 3 (WWC3) pseudogene	processed_pseudogene
ENSG00000274362	0	NA	NA	NA	NA	NA	CDRT15P3	CDRT15 pseudogene 3 [Source:HGNC Symbol;Acc:HGNC:33824]	lncRNA
ENSG00000274363	2.41119	0.936628	2.24624	0.416977	0.676695	NA		novel transcript	lncRNA
ENSG00000274360	0	NA	NA	NA	NA	NA	OR6W1P	olfactory receptor family 6 subfamily W member 1 pseudogene [Source:HGNC Symbol;Acc:HGNC:15091]	processed_transcript,transcribed_unprocessed_pseudogene
ENSG00000274361	0	NA	NA	NA	NA	NA	NA	NA	NA
ENSG00000264239	0	NA	NA	NA	NA	NA	NA	NA	NA
ENSG00000221487	0.759224	-0.815088	4.09006	-0.199285	0.84204	NA	NA	NA	NA
ENSG00000101323	3.88181	-5.86359	4.34194	-1.35046	0.17687	NA	HAO1	hydroxyacid oxidase 1 [Source:HGNC Symbol;Acc:HGNC:4809]	protein_coding
ENSG00000237136	0	NA	NA	NA	NA	NA	C4orf51	chromosome 4 open reading frame 51 [Source:HGNC Symbol;Acc:HGNC:37264]	protein_coding,processed_transcript
ENSG00000177042	536.189	-0.273115	0.621442	-0.439487	0.660309	0.931071	TMEM80	transmembrane protein 80 [Source:HGNC Symbol;Acc:HGNC:27453]	protein_coding,retained_intron,processed_transcript
ENSG00000237135	16.166	-3.78735	1.39385	-2.71719	0.00658392	0.17279	DDX10P1	DEAD-box helicase 10 pseudogene 1 [Source:HGNC Symbol;Acc:HGNC:44960]	processed_pseudogene
ENSG00000177047	0	NA	NA	NA	NA	NA	IFNW1	interferon omega 1 [Source:HGNC Symbol;Acc:HGNC:5448]	protein_coding
ENSG00000129566	1171.47	0.393315	0.583933	0.673562	0.50059	0.880886	TEP1	telomerase associated protein 1 [Source:HGNC Symbol;Acc:HGNC:11726]	nonsense_mediated_decay,protein_coding,retained_intron
ENSG00000177045	925.984	0.404659	0.431105	0.938655	0.347908	0.818512	SIX5	SIX homeobox 5 [Source:HGNC Symbol;Acc:HGNC:10891]	protein_coding
ENSG00000272789	0	NA	NA	NA	NA	NA		novel transcript, antisense to MYO7B	lncRNA
ENSG00000272787	8.52731	-0.782368	1.3193	-0.593018	0.553169	0.898734		novel transcript	lncRNA
ENSG00000272784	1.22583	-4.20394	4.37189	-0.961583	0.336259	NA		novel transcript	lncRNA
ENSG00000154252	10.8352	-1.79462	3.39167	-0.529126	0.596718	0.912328	GAL3ST2	galactose-3-O-sulfotransferase 2 [Source:HGNC Symbol;Acc:HGNC:24869]	protein_coding
ENSG00000272782	68.2439	-0.177577	0.991619	-0.179078	0.857876	0.974083	NA	NA	NA
ENSG00000272783	0	NA	NA	NA	NA	NA		novel transcript	lncRNA
ENSG00000237138	0	NA	NA	NA	NA	NA	HUNK-AS1	HUNK antisense RNA 1 [Source:HGNC Symbol;Acc:HGNC:40631]	lncRNA
ENSG00000237139	0.741956	-3.46679	4.40092	-0.787742	0.430848	NA	RPS26P41	ribosomal protein S26 pseudogene 41 [Source:HGNC Symbol;Acc:HGNC:36062]	processed_pseudogene
ENSG00000277550	0.612917	-3.20844	4.41507	-0.726702	0.467409	NA		novel transcript	lncRNA
ENSG00000273032	7.37076	-0.598715	2.03325	-0.294463	0.768404	NA		DiGeorge syndrome critical region gene 5 [Source:NCBI gene (formerly Entrezgene);Acc:26220]	lncRNA
ENSG00000277552	0	NA	NA	NA	NA	NA	KIR3DL3	killer cell immunoglobulin like receptor, three Ig domains and long cytoplasmic tail 3 [Source:HGNC Symbol;Acc:HGNC:16312]	protein_coding
ENSG00000141232	3081.56	0.143741	0.407185	0.353012	0.724079	0.946327	TOB1	transducer of ERBB2, 1 [Source:HGNC Symbol;Acc:HGNC:11979]	protein_coding,processed_transcript
ENSG00000277554	0	NA	NA	NA	NA	NA	KIR2DL3	killer cell immunoglobulin like receptor, two Ig domains and long cytoplasmic tail 3 [Source:HGNC Symbol;Acc:HGNC:6331]	protein_coding
ENSG00000277555	0.247319	-1.85225	4.54449	-0.407582	0.683581	NA	NA	NA	NA
ENSG00000277556	0	NA	NA	NA	NA	NA	OR13C5	olfactory receptor family 13 subfamily C member 5 [Source:HGNC Symbol;Acc:HGNC:15100]	protein_coding
ENSG00000277557	0	NA	NA	NA	NA	NA	NA	NA	NA
ENSG00000172673	7.64656	5.94764	3.15811	1.88329	0.0596609	NA	THEMIS	thymocyte selection associated [Source:HGNC Symbol;Acc:HGNC:21569]	protein_coding
ENSG00000277559	35.7515	0.556166	0.958509	0.580241	0.561752	0.901894		novel transcript	lncRNA
ENSG00000172671	150.805	-0.614444	1.73869	-0.353395	0.723793	0.946327	ZFAND4	zinc finger AN1-type containing 4 [Source:HGNC Symbol;Acc:HGNC:23504]	protein_coding,processed_transcript,nonsense_mediated_decay
ENSG00000274098	0.397007	-0.75113	4.5545	-0.16492	0.869007	NA	RN7SL787P	RNA, 7SL, cytoplasmic 787, pseudogene [Source:HGNC Symbol;Acc:HGNC:46803]	misc_RNA
ENSG00000274099	0	NA	NA	NA	NA	NA	ABCB10P1	ABCB10 pseudogene 1 [Source:HGNC Symbol;Acc:HGNC:14114]	processed_pseudogene
ENSG00000223760	0	NA	NA	NA	NA	NA	MED15P9	mediator complex subunit 15 pseudogene 9 [Source:HGNC Symbol;Acc:HGNC:44130]	processed_transcript,transcribed_unprocessed_pseudogene
ENSG00000236428	0	NA	NA	NA	NA	NA	PPP1R18	protein phosphatase 1 regulatory subunit 18 [Source:HGNC Symbol;Acc:HGNC:29413]	protein_coding,processed_transcript
ENSG00000223766	0	NA	NA	NA	NA	NA	PRR3	proline rich 3 [Source:HGNC Symbol;Acc:HGNC:21149]	protein_coding,retained_intron,processed_transcript
ENSG00000223767	0	NA	NA	NA	NA	NA	RNF5	ring finger protein 5 [Source:HGNC Symbol;Acc:HGNC:10068]	protein_coding,processed_transcript
ENSG00000223764	40.0869	3.11351	1.72396	1.80602	0.0709147	0.535185	LINC02593	long intergenic non-protein coding RNA 2593 [Source:HGNC Symbol;Acc:HGNC:53933]	retained_intron,lncRNA
ENSG00000223765	0	NA	NA	NA	NA	NA	LINC01626	long intergenic non-protein coding RNA 1626 [Source:HGNC Symbol;Acc:HGNC:52257]	lncRNA
ENSG00000274090	0	NA	NA	NA	NA	NA		novel transcript	lncRNA
ENSG00000274091	0.998411	-0.309135	2.54101	-0.121658	0.90317	NA	SNORD1C	small nucleolar RNA, C/D box 1C [Source:HGNC Symbol;Acc:HGNC:32677]	snoRNA
ENSG00000223768	132.477	-0.575628	0.556601	-1.03418	0.30105	0.790275	LINC00205	long intergenic non-protein coding RNA 205 [Source:HGNC Symbol;Acc:HGNC:16420]	lncRNA
ENSG00000236420	0	NA	NA	NA	NA	NA	CHCHD3P1	coiled-coil-helix-coiled-coil-helix domain containing 3 pseudogene 1 [Source:HGNC Symbol;Acc:HGNC:44697]	processed_pseudogene
ENSG00000274094	0.998411	-0.309135	2.54101	-0.121658	0.90317	NA	NA	NA	NA
ENSG00000274095	0	NA	NA	NA	NA	NA	NA	NA	NA
ENSG00000236425	0.385402	1.62502	4.51836	0.359648	0.71911	NA		ribosomal protein L31 (RPL31) pseudogene	processed_pseudogene
ENSG00000274097	0.385402	1.62502	4.51836	0.359648	0.71911	NA	RNA5SP535	RNA, 5S ribosomal pseudogene 535 [Source:HGNC Symbol;Acc:HGNC:53804]	rRNA
ENSG00000136750	0.770804	2.62995	4.46307	0.58927	0.55568	NA	GAD2	glutamate decarboxylase 2 [Source:HGNC Symbol;Acc:HGNC:4093]	protein_coding,non_stop_decay,retained_intron
ENSG00000270789	2.90016	-0.963161	1.80984	-0.53218	0.594602	NA		novel pseudogene	processed_pseudogene
ENSG00000136754	3191.58	-0.188796	0.525546	-0.359239	0.719416	0.944982	ABI1	abl interactor 1 [Source:HGNC Symbol;Acc:HGNC:11320]	protein_coding,processed_transcript
ENSG00000207648	0.247319	-1.85225	4.54449	-0.407582	0.683581	NA	NA	NA	NA
ENSG00000136758	8112.95	-0.0627615	0.509342	-0.123221	0.901932	0.98128	YME1L1	YME1 like 1 ATPase [Source:HGNC Symbol;Acc:HGNC:12843]	protein_coding,processed_transcript
ENSG00000270781	0.204306	-1.7129	4.5545	-0.37609	0.70685	NA		ribosomal protein L37 (RPL37) pseudogene	processed_pseudogene
ENSG00000270782	0	NA	NA	NA	NA	NA		C18orf32 chromosome 18 open reading frame 32 (C18orf32) pseudogene	processed_pseudogene
ENSG00000270783	0	NA	NA	NA	NA	NA	NA	NA	NA
ENSG00000232508	0	NA	NA	NA	NA	NA	MRPL45P1	mitochondrial ribosomal protein L45 pseudogene 1 [Source:HGNC Symbol;Acc:HGNC:29715]	processed_pseudogene
ENSG00000232500	0	NA	NA	NA	NA	NA		novel transcript	lncRNA
ENSG00000232502	0	NA	NA	NA	NA	NA		novel pseudogene	processed_pseudogene
ENSG00000232503	0	NA	NA	NA	NA	NA	CYCSP8	CYCS pseudogene 8 [Source:HGNC Symbol;Acc:HGNC:24423]	processed_pseudogene
ENSG00000232504	4.77297	-0.0778365	2.77769	-0.0280221	0.977645	NA	ST3GAL5-AS1	ST3GAL5 antisense RNA 1 (head to head) [Source:HGNC Symbol;Acc:HGNC:51129]	lncRNA
ENSG00000232505	0	NA	NA	NA	NA	NA	NA	NA	NA
ENSG00000249087	85.9777	-0.588802	0.944298	-0.623534	0.532934	0.892181	ZNF436-AS1	ZNF436 antisense RNA 1 [Source:HGNC Symbol;Acc:HGNC:25122]	lncRNA
ENSG00000249086	0	NA	NA	NA	NA	NA		novel transcript, sense overlapping LSP1	lncRNA
ENSG00000116017	1697.49	-0.148439	0.614666	-0.241495	0.809171	0.96269	ARID3A	AT-rich interaction domain 3A [Source:HGNC Symbol;Acc:HGNC:3031]	processed_transcript,protein_coding,nonsense_mediated_decay,retained_intron
ENSG00000116016	26516.9	-0.10041	0.954971	-0.105145	0.916261	0.983843	EPAS1	endothelial PAS domain protein 1 [Source:HGNC Symbol;Acc:HGNC:3374]	processed_transcript,protein_coding,retained_intron
ENSG00000249082	0	NA	NA	NA	NA	NA	C5orf66-AS1	C5orf66 antisense RNA 1 [Source:HGNC Symbol;Acc:HGNC:49679]	lncRNA
ENSG00000249081	0	NA	NA	NA	NA	NA	OR5M14P	olfactory receptor family 5 subfamily M member 14 pseudogene [Source:HGNC Symbol;Acc:HGNC:15057]	unprocessed_pseudogene
ENSG00000234034	0	NA	NA	NA	NA	NA		novel transcript	lncRNA
ENSG00000249089	0.204306	-1.7129	4.5545	-0.37609	0.70685	NA	AIG1P1	androgen induced 1 pseudogene 1 [Source:HGNC Symbol;Acc:HGNC:43926]	unprocessed_pseudogene
ENSG00000250567	0	NA	NA	NA	NA	NA		novel transcript	lncRNA
ENSG00000201707	0	NA	NA	NA	NA	NA	RNU6-818P	RNA, U6 small nuclear 818, pseudogene [Source:HGNC Symbol;Acc:HGNC:47781]	snRNA
ENSG00000234033	0	NA	NA	NA	NA	NA	RAC1P8	Rac family small GTPase 1 pseudogene 8 [Source:HGNC Symbol;Acc:HGNC:42005]	processed_pseudogene
ENSG00000242860	0.247319	-1.85225	4.54449	-0.407582	0.683581	NA	RN7SL180P	RNA, 7SL, cytoplasmic 180, pseudogene [Source:HGNC Symbol;Acc:HGNC:46196]	misc_RNA
ENSG00000197674	0.588521	2.23675	4.48035	0.499236	0.617613	NA	OR51C1P	olfactory receptor family 51 subfamily C member 1 pseudogene [Source:HGNC Symbol;Acc:HGNC:15191]	protein_coding
ENSG00000201708	0	NA	NA	NA	NA	NA	RNA5SP359	RNA, 5S ribosomal pseudogene 359 [Source:HGNC Symbol;Acc:HGNC:43259]	rRNA_pseudogene
ENSG00000234030	0.196174	0.652451	4.56209	0.143016	0.886278	NA	TMEM97P1	transmembrane protein 97 pseudogene 1 [Source:HGNC Symbol;Acc:HGNC:39640]	processed_pseudogene
ENSG00000242861	38.0718	-0.982246	0.790284	-1.2429	0.213904	0.733096		novel transcript	lncRNA
ENSG00000201704	0	NA	NA	NA	NA	NA	RNA5SP396	RNA, 5S ribosomal pseudogene 396 [Source:HGNC Symbol;Acc:HGNC:43296]	rRNA_pseudogene
ENSG00000120440	0	NA	NA	NA	NA	NA	TTLL2	tubulin tyrosine ligase like 2 [Source:HGNC Symbol;Acc:HGNC:21211]	protein_coding,nonsense_mediated_decay
ENSG00000201700	13.3357	-1.36805	1.04519	-1.30891	0.190566	0.71641	SNORD113-3	small nucleolar RNA, C/D box 113-3 [Source:HGNC Symbol;Acc:HGNC:32982]	snoRNA
ENSG00000201701	0	NA	NA	NA	NA	NA			snoRNA
ENSG00000274458	0	NA	NA	NA	NA	NA			snoRNA
ENSG00000249156	0	NA	NA	NA	NA	NA	TAF11L12	TATA-box binding protein associated factor 11 like 12 [Source:HGNC Symbol;Acc:HGNC:53855]	protein_coding
ENSG00000250560	0	NA	NA	NA	NA	NA		zinc finger protein 99 (ZNF99) pseudogene	processed_pseudogene
ENSG00000231001	0	NA	NA	NA	NA	NA	CCNB1IP1P3	cyclin B1 interacting protein 1 pseudogene 3 [Source:HGNC Symbol;Acc:HGNC:37695]	processed_pseudogene
ENSG00000180211	10.0658	-2.17157	1.1153	-1.94707	0.0515266	0.469123		pseudogene similar to part of ribosomal protein L23 RPL23	processed_pseudogene
ENSG00000271259	2.2488	-1.18066	2.30286	-0.512692	0.608167	NA		novel transcript	lncRNA
ENSG00000187244	738.904	3.10173	1.15485	2.68583	0.00723505	0.182174	BCAM	basal cell adhesion molecule (Lutheran blood group) [Source:HGNC Symbol;Acc:HGNC:6722]	protein_coding,retained_intron,nonsense_mediated_decay
ENSG00000276209	0	NA	NA	NA	NA	NA	KIR2DS4	killer cell immunoglobulin like receptor, two Ig domains and short cytoplasmic tail 4 [Source:HGNC Symbol;Acc:HGNC:6336]	polymorphic_pseudogene
ENSG00000276208	0	NA	NA	NA	NA	NA		exosome component 3 (EXOSC3)	unprocessed_pseudogene
ENSG00000271255	0	NA	NA	NA	NA	NA	NA	NA	NA
ENSG00000276206	0	NA	NA	NA	NA	NA		heterogeneous nuclear ribonucleoprotein A3 (HNRNPA3) pseudogene	unprocessed_pseudogene
ENSG00000271257	0	NA	NA	NA	NA	NA		prenyl (decaprenyl) diphosphate synthase, subunit 2 (PDSS2) pseudogene	processed_pseudogene
ENSG00000276204	0	NA	NA	NA	NA	NA		calcium-sensing receptor (CASR) pseudogene	processed_pseudogene
ENSG00000276203	24.9091	3.12639	2.01081	1.55479	0.119996	0.630339	ANKRD20A3P	ankyrin repeat domain 20 family member A3, pseudogene [Source:HGNC Symbol;Acc:HGNC:31981]	retained_intron,protein_coding,nonsense_mediated_decay,processed_transcript
ENSG00000271250	0	NA	NA	NA	NA	NA		ribosomal protein L34 (RPL34) pseudogene	processed_pseudogene
ENSG00000271253	0	NA	NA	NA	NA	NA		apoptosis-inducing, TAF9-like domain 1, pseudogene	processed_pseudogene
ENSG00000271252	0.770804	2.62995	4.46307	0.58927	0.55568	NA		novel transcript	lncRNA
ENSG00000270124	27.2335	1.75132	3.2943	0.531621	0.594988	0.91165		novel transcript	lncRNA
ENSG00000270127	53.003	-1.06448	1.61452	-0.659318	0.509692	0.883231		novel transcript	lncRNA
ENSG00000270120	0.192701	0.652451	4.56209	0.143016	0.886278	NA		novel transcript	lncRNA
ENSG00000270123	0	NA	NA	NA	NA	NA	VTRNA2-1	vault RNA 2-1 [Source:HGNC Symbol;Acc:HGNC:37054]	vault_RNA
ENSG00000174099	2224.07	0.193446	1.04747	0.18468	0.85348	0.973737	MSRB3	methionine sulfoxide reductase B3 [Source:HGNC Symbol;Acc:HGNC:27375]	protein_coding,nonsense_mediated_decay,processed_transcript,retained_intron
ENSG00000224230	0	NA	NA	NA	NA	NA		major histocompatibility complex, class II, DR beta pseudogene fragment	unprocessed_pseudogene
ENSG00000224233	0	NA	NA	NA	NA	NA	OR2J4P	olfactory receptor family 2 subfamily J member 4 pseudogene [Source:HGNC Symbol;Acc:HGNC:8262]	unprocessed_pseudogene
ENSG00000235199	0	NA	NA	NA	NA	NA	CYP2C58P	cytochrome P450 family 2 subfamily C member 58, pseudogene [Source:HGNC Symbol;Acc:HGNC:39969]	processed_pseudogene
ENSG00000224235	0	NA	NA	NA	NA	NA	NA	NA	NA
ENSG00000224234	0	NA	NA	NA	NA	NA	OR10C1	olfactory receptor family 10 subfamily C member 1 [Source:HGNC Symbol;Acc:HGNC:8165]	protein_coding
ENSG00000137409	12879.2	-0.325502	0.471007	-0.691078	0.489517	0.874724	MTCH1	mitochondrial carrier 1 [Source:HGNC Symbol;Acc:HGNC:17586]	protein_coding,processed_transcript
ENSG00000224236	0	NA	NA	NA	NA	NA	MRRFP1	mitochondrial ribosome recycling factor pseudogene 1 [Source:HGNC Symbol;Acc:HGNC:35238]	processed_pseudogene
ENSG00000264653	0	NA	NA	NA	NA	NA	MIR5194	microRNA 5194 [Source:HGNC Symbol;Acc:HGNC:43498]	miRNA
ENSG00000278330	33.6728	-1.81751	1.32542	-1.37126	0.170293	0.695306		novel transcript, antisense to MBP	lncRNA
ENSG00000235190	0	NA	NA	NA	NA	NA		pseudogene similar to part of SMT3 suppressor of mif two 3 (yeast)	processed_pseudogene
ENSG00000137404	424.066	0.477718	0.454208	1.05176	0.29291	0.786532	NRM	nurim [Source:HGNC Symbol;Acc:HGNC:8003]	processed_transcript,protein_coding
ENSG00000137403	0	NA	NA	NA	NA	NA	HLA-F	major histocompatibility complex, class I, F [Source:HGNC Symbol;Acc:HGNC:4963]	protein_coding,processed_transcript
ENSG00000235197	0	NA	NA	NA	NA	NA	ZNF33CP	zinc finger protein 33C, pseudogene [Source:HGNC Symbol;Acc:HGNC:30957]	processed_pseudogene
ENSG00000264655	1.18198	-2.92196	4.38273	-0.666698	0.504965	NA	PPIAP54	peptidylprolyl isomerase A pseudogene 54 [Source:HGNC Symbol;Acc:HGNC:53678]	processed_pseudogene
ENSG00000278336	0	NA	NA	NA	NA	NA	NA	NA	NA
ENSG00000275574	0	NA	NA	NA	NA	NA		Metazoan signal recognition particle RNA [Source:RFAM;Acc:RF00017]	misc_RNA
ENSG00000275575	0	NA	NA	NA	NA	NA	PTP4A3	protein tyrosine phosphatase 4A3 [Source:HGNC Symbol;Acc:HGNC:9636]	protein_coding,processed_transcript
ENSG00000275576	3.08555	-0.545086	3.04079	-0.179258	0.857735	NA		novel transcript, sense intronic to TM9SF4	lncRNA
ENSG00000275577	0	NA	NA	NA	NA	NA	VSTM1	V-set and transmembrane domain containing 1 [Source:HGNC Symbol;Acc:HGNC:29455]	protein_coding
ENSG00000275570	0	NA	NA	NA	NA	NA	NA	NA	NA
ENSG00000275571	0	NA	NA	NA	NA	NA	TTC34	tetratricopeptide repeat domain 34 [Source:HGNC Symbol;Acc:HGNC:34297]	retained_intron,processed_transcript,protein_coding
ENSG00000275572	0	NA	NA	NA	NA	NA	GRIFIN	galectin-related inter-fiber protein [Source:HGNC Symbol;Acc:HGNC:4577]	protein_coding,retained_intron
ENSG00000162840	19.5184	-1.35434	1.6296	-0.831088	0.405924	0.845179	MT2P1	metallothionein 2 pseudogene 1 [Source:HGNC Symbol;Acc:HGNC:7407]	processed_pseudogene
ENSG00000060138	7187.49	-0.316475	0.47211	-0.670342	0.50264	0.882353	YBX3	Y-box binding protein 3 [Source:HGNC Symbol;Acc:HGNC:2428]	protein_coding,retained_intron,processed_transcript
ENSG00000275578	0	NA	NA	NA	NA	NA		ubiquitin specific peptidase 9, Y-linked (USP9Y) pseudogene	unprocessed_pseudogene
ENSG00000275579	0	NA	NA	NA	NA	NA	NA	NA	NA
ENSG00000044012	0	NA	NA	NA	NA	NA	GUCA2B	guanylate cyclase activator 2B [Source:HGNC Symbol;Acc:HGNC:4683]	protein_coding
ENSG00000231857	0	NA	NA	NA	NA	NA	MORF4L1P5	mortality factor 4 like 1 pseudogene 5 [Source:HGNC Symbol;Acc:HGNC:35425]	processed_pseudogene
ENSG00000231856	32.4011	-0.110241	0.73732	-0.149516	0.881146	0.978786		novel transcript	lncRNA
ENSG00000231855	0	NA	NA	NA	NA	NA		glutamate dehydrogenase pseudogene 5	unprocessed_pseudogene
ENSG00000231854	0	NA	NA	NA	NA	NA	LINC02570	long intergenic non-protein coding RNA 2570 [Source:HGNC Symbol;Acc:HGNC:39766]	lncRNA
ENSG00000231852	5.77179	-3.7613	3.4479	-1.0909	0.275319	NA	CYP21A2	cytochrome P450 family 21 subfamily A member 2 [Source:HGNC Symbol;Acc:HGNC:2600]	nonsense_mediated_decay,retained_intron,protein_coding
ENSG00000231851	12.0862	6.60539	3.27565	2.01652	0.0437461	0.443151	MRPS9-AS1	MRPS9 antisense RNA 1 [Source:HGNC Symbol;Acc:HGNC:40688]	lncRNA
ENSG00000061918	186.687	1.47325	0.79516	1.85277	0.0639151	0.5102	GUCY1B1	guanylate cyclase 1 soluble subunit beta 1 [Source:HGNC Symbol;Acc:HGNC:4687]	protein_coding
ENSG00000130751	79.3199	-0.107664	1.20118	-0.0896318	0.92858	0.986203	NPAS1	neuronal PAS domain protein 1 [Source:HGNC Symbol;Acc:HGNC:7894]	protein_coding,retained_intron,nonsense_mediated_decay
ENSG00000180818	57.4249	22.3389	4.40816	5.06763	4.02799e-07	8.42244e-05	HOXC10	homeobox C10 [Source:HGNC Symbol;Acc:HGNC:5122]	protein_coding,processed_transcript
ENSG00000231859	0.192701	0.652451	4.56209	0.143016	0.886278	NA		novel pseudogene	processed_pseudogene
ENSG00000130755	123.177	3.85198	3.70318	1.04018	0.298256	0.789751	GMFG	glia maturation factor gamma [Source:HGNC Symbol;Acc:HGNC:4374]	protein_coding,nonsense_mediated_decay,processed_transcript,retained_intron
ENSG00000186115	0	NA	NA	NA	NA	NA	CYP4F2	cytochrome P450 family 4 subfamily F member 2 [Source:HGNC Symbol;Acc:HGNC:2645]	retained_intron,protein_coding,nonsense_mediated_decay
ENSG00000206150	0.741956	-3.46679	4.40092	-0.787742	0.430848	NA	RNASE13	ribonuclease A family member 13 (inactive) [Source:HGNC Symbol;Acc:HGNC:25285]	protein_coding
ENSG00000110756	1660.99	0.328645	0.474434	0.692708	0.488493	0.874184	HPS5	HPS5 biogenesis of lysosomal organelles complex 2 subunit 2 [Source:HGNC Symbol;Acc:HGNC:17022]	protein_coding,processed_transcript,retained_intron
ENSG00000248840	2.71879	-3.2095	2.83577	-1.13179	0.257722	NA		X antigen family, member 5 (XAGE5) pseudogene	transcribed_processed_pseudogene,processed_transcript
ENSG00000248842	0	NA	NA	NA	NA	NA		novel transcript	lncRNA
ENSG00000248843	0	NA	NA	NA	NA	NA		ribosomal protein L7a (RPL7A) pseudogene	processed_pseudogene
ENSG00000248844	0	NA	NA	NA	NA	NA	LINC02753	long intergenic non-protein coding RNA 2753 [Source:HGNC Symbol;Acc:HGNC:54273]	lncRNA
ENSG00000248846	0.385402	1.62502	4.51836	0.359648	0.71911	NA	LINC02065	long intergenic non-protein coding RNA 2065 [Source:HGNC Symbol;Acc:HGNC:52910]	lncRNA
ENSG00000253572	0	NA	NA	NA	NA	NA		novel transcript	lncRNA
ENSG00000248848	0.315824	1.37626	4.53891	0.303214	0.761727	NA	PPBPP2	pro-platelet basic protein pseudogene 2 [Source:HGNC Symbol;Acc:HGNC:16981]	processed_transcript,transcribed_unprocessed_pseudogene
ENSG00000134278	3090.38	-0.19467	0.384756	-0.505957	0.612886	0.91847	SPIRE1	spire type actin nucleation factor 1 [Source:HGNC Symbol;Acc:HGNC:30622]	protein_coding,nonsense_mediated_decay,retained_intron,processed_transcript
ENSG00000202474	18.191	-1.96414	1.28731	-1.52577	0.127068	0.641913	RNA5SP283	RNA, 5S ribosomal pseudogene 283 [Source:HGNC Symbol;Acc:HGNC:43183]	rRNA_pseudogene
ENSG00000264233	0	NA	NA	NA	NA	NA	MIR4456	microRNA 4456 [Source:HGNC Symbol;Acc:HGNC:41606]	miRNA
ENSG00000230812	23.0665	-1.03809	1.85176	-0.560597	0.575073	0.90603	NA	NA	NA
ENSG00000230813	0	NA	NA	NA	NA	NA		pseudogene similar to part of tumor necrosis factor receptor superfamily member 13B (TNFRSF13B)	unprocessed_pseudogene
ENSG00000230814	0	NA	NA	NA	NA	NA	USP9YP24	USP9Y pseudogene 24 [Source:HGNC Symbol;Acc:HGNC:38760]	unprocessed_pseudogene
ENSG00000230815	0.408611	-2.62764	4.45757	-0.589479	0.55554	NA		novel transcript	lncRNA
ENSG00000230816	0	NA	NA	NA	NA	NA	COL11A2P1	collagen type XI alpha 2 pseudogene 1 [Source:HGNC Symbol;Acc:HGNC:13947]	unprocessed_pseudogene
ENSG00000064726	3616.53	0.683128	0.346121	1.97367	0.0484194	0.458613	BTBD1	BTB domain containing 1 [Source:HGNC Symbol;Acc:HGNC:1120]	protein_coding,nonsense_mediated_decay,retained_intron,processed_transcript
ENSG00000230818	0	NA	NA	NA	NA	NA	MTND2P16	MT-ND2 pseudogene 16 [Source:HGNC Symbol;Acc:HGNC:42117]	processed_pseudogene
ENSG00000230819	0	NA	NA	NA	NA	NA	ZNF736P5Y	zinc finger protein 736 pseudogene 5, Y-linked [Source:HGNC Symbol;Acc:HGNC:38597]	processed_pseudogene
ENSG00000217791	0.724435	-0.942067	4.43383	-0.212472	0.831739	NA	ASS1P9	argininosuccinate synthetase 1 pseudogene 9 [Source:HGNC Symbol;Acc:HGNC:772]	processed_pseudogene
ENSG00000072506	2211.85	-0.435372	0.379174	-1.14821	0.250881	0.758982	HSD17B10	hydroxysteroid 17-beta dehydrogenase 10 [Source:HGNC Symbol;Acc:HGNC:4800]	processed_transcript,protein_coding
ENSG00000181135	324.826	0.869941	0.861346	1.00998	0.312506	0.798354	ZNF707	zinc finger protein 707 [Source:HGNC Symbol;Acc:HGNC:27815]	retained_intron,nonsense_mediated_decay,protein_coding,processed_transcript
ENSG00000134183	0	NA	NA	NA	NA	NA	GNAT2	G protein subunit alpha transducin 2 [Source:HGNC Symbol;Acc:HGNC:4394]	protein_coding
ENSG00000221157	0	NA	NA	NA	NA	NA	NA	NA	NA
ENSG00000270587	15.554	1.88838	1.63638	1.154	0.2485	0.757478		family with sequence similarity 136, member A (FAM136A) pseudogene	processed_pseudogene
ENSG00000134186	1285.75	-0.195916	0.387235	-0.505935	0.612902	0.91847	PRPF38B	pre-mRNA processing factor 38B [Source:HGNC Symbol;Acc:HGNC:25512]	protein_coding,processed_transcript
ENSG00000134184	915.663	-1.51906	1.14372	-1.32817	0.184121	0.711784	GSTM1	glutathione S-transferase mu 1 [Source:HGNC Symbol;Acc:HGNC:4632]	processed_transcript,protein_coding,retained_intron
ENSG00000227224	0	NA	NA	NA	NA	NA		ribosomal protein S25 (RPS25) pseudogene	processed_pseudogene
ENSG00000262710	0	NA	NA	NA	NA	NA		Y RNA [Source:RFAM;Acc:RF00019]	misc_RNA
ENSG00000262712	43.1307	-0.735179	0.752828	-0.976556	0.328789	0.807986		novel transcript	lncRNA
ENSG00000262714	0	NA	NA	NA	NA	NA		novel transcript	lncRNA
ENSG00000248211	0	NA	NA	NA	NA	NA	TRPC7-AS1	TRPC7 antisense RNA 1 [Source:HGNC Symbol;Acc:HGNC:40936]	lncRNA
ENSG00000259832	0	NA	NA	NA	NA	NA	CYP4A26P	cytochrome P450 family 4 subfamily A member 26, pseudogene [Source:HGNC Symbol;Acc:HGNC:39980]	unprocessed_pseudogene
ENSG00000248213	26.0038	-0.0965951	1.24755	-0.0774277	0.938283	0.987697	CICP16	capicua transcriptional repressor pseudogene 16 [Source:HGNC Symbol;Acc:HGNC:38550]	processed_pseudogene
ENSG00000037042	1573.58	-0.41775	0.457607	-0.912902	0.361294	0.823079	TUBG2	tubulin gamma 2 [Source:HGNC Symbol;Acc:HGNC:12419]	protein_coding,retained_intron
ENSG00000260622	0.612917	-3.20844	4.41507	-0.726702	0.467409	NA		guanidinoacetate N-methyltransferase (GAMT) pseudogene	processed_pseudogene
ENSG00000260620	0	NA	NA	NA	NA	NA		novel transcript	lncRNA
ENSG00000260621	0	NA	NA	NA	NA	NA		novel transcript, antisense to AMFR	lncRNA
ENSG00000260626	0	NA	NA	NA	NA	NA		novel transcript	lncRNA
ENSG00000078487	137.877	-0.990822	0.603295	-1.64235	0.100517	0.599391	ZCWPW1	zinc finger CW-type and PWWP domain containing 1 [Source:HGNC Symbol;Acc:HGNC:23486]	retained_intron,protein_coding
ENSG00000260625	3.96566	-1.94796	3.76941	-0.516781	0.605309	NA		novel transcript, antisense to C16orf58	lncRNA
ENSG00000248215	0	NA	NA	NA	NA	NA	LINC02505	long intergenic non-protein coding RNA 2505 [Source:HGNC Symbol;Acc:HGNC:53494]	lncRNA
ENSG00000203472	0	NA	NA	NA	NA	NA		novel transcript, antisense to CHST6	lncRNA
ENSG00000260629	0	NA	NA	NA	NA	NA	BGLT3	beta globin locus transcript 3 [Source:HGNC Symbol;Acc:HGNC:49033]	lncRNA
ENSG00000042753	6031.48	-0.425933	0.717421	-0.5937	0.552712	0.898734	AP2S1	adaptor related protein complex 2 subunit sigma 1 [Source:HGNC Symbol;Acc:HGNC:565]	protein_coding,retained_intron
ENSG00000196096	0	NA	NA	NA	NA	NA	SPAG16-DT	SPAG16 divergent transcript [Source:HGNC Symbol;Acc:HGNC:52674]	lncRNA
ENSG00000248216	0.385402	1.62502	4.51836	0.359648	0.71911	NA	KCTD9P5	potassium channel tetramerization domain containing 9 pseudogene 5 [Source:HGNC Symbol;Acc:HGNC:49914]	processed_pseudogene
ENSG00000105855	3868.91	2.87381	1.54733	1.85727	0.063273	0.507662	ITGB8	integrin subunit beta 8 [Source:HGNC Symbol;Acc:HGNC:6163]	protein_coding,retained_intron,processed_transcript
ENSG00000105854	2896.12	0.460782	0.579133	0.795641	0.426241	0.852872	PON2	paraoxonase 2 [Source:HGNC Symbol;Acc:HGNC:9205]	nonsense_mediated_decay,protein_coding,retained_intron,processed_transcript
ENSG00000111481	5198.49	0.0888414	0.361685	0.245632	0.805967	0.962427	COPZ1	COPI coat complex subunit zeta 1 [Source:HGNC Symbol;Acc:HGNC:2243]	protein_coding,processed_transcript,retained_intron,nonsense_mediated_decay
ENSG00000105856	1680.76	0.00127592	0.407448	0.0031315	0.997501	0.999301	HBP1	HMG-box transcription factor 1 [Source:HGNC Symbol;Acc:HGNC:23200]	protein_coding,processed_transcript,retained_intron,nonsense_mediated_decay
ENSG00000105851	43.6619	3.03264	1.72196	1.76116	0.0782119	0.550061	PIK3CG	phosphatidylinositol-4,5-bisphosphate 3-kinase catalytic subunit gamma [Source:HGNC Symbol;Acc:HGNC:8978]	protein_coding,processed_transcript
ENSG00000079689	0	NA	NA	NA	NA	NA	SCGN	secretagogin, EF-hand calcium binding protein [Source:HGNC Symbol;Acc:HGNC:16941]	protein_coding
ENSG00000105852	1.02153	-3.94183	4.38059	-0.899842	0.368204	NA	PON3	paraoxonase 3 [Source:HGNC Symbol;Acc:HGNC:9206]	protein_coding,nonsense_mediated_decay,retained_intron,processed_transcript
ENSG00000142252	370.789	-0.489419	0.455803	-1.07375	0.282934	0.778878	GEMIN7	gem nuclear organelle associated protein 7 [Source:HGNC Symbol;Acc:HGNC:20045]	protein_coding,processed_transcript
ENSG00000012174	1568.21	1.11789	0.497721	2.24602	0.0247026	0.338276	MBTPS2	membrane bound transcription factor peptidase, site 2 [Source:HGNC Symbol;Acc:HGNC:15455]	processed_transcript,protein_coding
ENSG00000131002	370.868	11.5456	4.40753	2.61951	0.00880554	0.20238	TXLNGY	taxilin gamma pseudogene, Y-linked [Source:HGNC Symbol;Acc:HGNC:18473]	processed_transcript,retained_intron,transcribed_unprocessed_pseudogene
ENSG00000012171	422.269	2.82828	1.27356	2.22077	0.0263669	0.347887	SEMA3B	semaphorin 3B [Source:HGNC Symbol;Acc:HGNC:10724]	protein_coding,retained_intron,processed_transcript
ENSG00000220447	0	NA	NA	NA	NA	NA		ribosomal protein S15a (RPS15A) pseudogene	processed_pseudogene
ENSG00000131007	0	NA	NA	NA	NA	NA	TTTY9B	testis-specific transcript, Y-linked 9B [Source:HGNC Symbol;Acc:HGNC:32425]	lncRNA
ENSG00000135587	277.557	-0.682926	0.450297	-1.51661	0.129364	0.645045	SMPD2	sphingomyelin phosphodiesterase 2 [Source:HGNC Symbol;Acc:HGNC:11121]	protein_coding,retained_intron
ENSG00000221310	0	NA	NA	NA	NA	NA	NA	NA	NA
ENSG00000221313	0	NA	NA	NA	NA	NA	NA	NA	NA
ENSG00000221312	0	NA	NA	NA	NA	NA	NA	NA	NA
ENSG00000214111	0	NA	NA	NA	NA	NA	PAFAH1B2P1	PAFAH1B2 pseudogene 1 [Source:HGNC Symbol;Acc:HGNC:54905]	processed_pseudogene
ENSG00000221317	0	NA	NA	NA	NA	NA	NA	NA	NA
ENSG00000260505	0	NA	NA	NA	NA	NA		novel transcript	lncRNA
ENSG00000221319	2.33346	-1.61444	2.35574	-0.685325	0.493139	NA	NA	NA	NA
ENSG00000257022	0.817223	-3.62127	4.39357	-0.824221	0.409814	NA		novel transcript	lncRNA
ENSG00000214110	1278.03	0.428433	0.968215	0.442497	0.658129	0.930091	LDHAP4	lactate dehydrogenase A pseudogene 4 [Source:HGNC Symbol;Acc:HGNC:6539]	transcribed_processed_pseudogene
ENSG00000196098	0	NA	NA	NA	NA	NA	OR5K4	olfactory receptor family 5 subfamily K member 4 [Source:HGNC Symbol;Acc:HGNC:31291]	protein_coding
ENSG00000071082	15284.4	-0.902496	0.610771	-1.47763	0.139506	0.654555	RPL31	ribosomal protein L31 [Source:HGNC Symbol;Acc:HGNC:10334]	protein_coding,nonsense_mediated_decay
ENSG00000124490	0.817223	-3.62127	4.39357	-0.824221	0.409814	NA	CRISP2	cysteine rich secretory protein 2 [Source:HGNC Symbol;Acc:HGNC:12024]	protein_coding
ENSG00000139780	0	NA	NA	NA	NA	NA	METTL21C	methyltransferase like 21C [Source:HGNC Symbol;Acc:HGNC:33717]	protein_coding
ENSG00000180660	156.258	0.0155905	0.998573	0.0156128	0.987543	0.997866	MAB21L1	mab-21 like 1 [Source:HGNC Symbol;Acc:HGNC:6757]	protein_coding
ENSG00000135638	10.6218	4.03773	3.47992	1.16029	0.245929	0.756642	EMX1	empty spiracles homeobox 1 [Source:HGNC Symbol;Acc:HGNC:3340]	protein_coding,processed_transcript,retained_intron
ENSG00000180662	0	NA	NA	NA	NA	NA	RPL21P8	ribosomal protein L21 pseudogene 8 [Source:HGNC Symbol;Acc:HGNC:19779]	processed_pseudogene
ENSG00000180667	481.631	-0.298099	0.391947	-0.76056	0.44692	0.862047	YOD1	YOD1 deubiquitinase [Source:HGNC Symbol;Acc:HGNC:25035]	protein_coding
ENSG00000188419	1517.86	0.872893	0.43572	2.00333	0.0451415	0.446701	CHM	CHM Rab escort protein [Source:HGNC Symbol;Acc:HGNC:1940]	protein_coding,processed_transcript
ENSG00000135632	1243.19	-0.192785	0.441945	-0.436218	0.662678	0.931504	SMYD5	SMYD family member 5 [Source:HGNC Symbol;Acc:HGNC:16258]	nonsense_mediated_decay,protein_coding,processed_transcript,retained_intron
ENSG00000237350	168.422	0.771767	0.602495	1.28095	0.20021	0.724468	CDC42P6	cell division cycle 42 pseudogene 6 [Source:HGNC Symbol;Acc:HGNC:44430]	processed_pseudogene
ENSG00000135631	2423.08	-0.333655	0.56772	-0.587711	0.556726	0.900002	RAB11FIP5	RAB11 family interacting protein 5 [Source:HGNC Symbol;Acc:HGNC:24845]	protein_coding,processed_transcript
ENSG00000135636	2485.33	-0.465125	1.2342	-0.376862	0.706276	0.942069	DYSF	dysferlin [Source:HGNC Symbol;Acc:HGNC:3097]	protein_coding,processed_transcript
ENSG00000135637	390.108	-0.199383	0.556682	-0.358164	0.720221	0.945177	CCDC142	coiled-coil domain containing 142 [Source:HGNC Symbol;Acc:HGNC:25889]	nonsense_mediated_decay,protein_coding,retained_intron,processed_transcript
ENSG00000210195	0	NA	NA	NA	NA	NA	MT-TT	mitochondrially encoded tRNA-Thr (ACN) [Source:HGNC Symbol;Acc:HGNC:7499]	Mt_tRNA
ENSG00000147155	1358.99	0.563575	0.477006	1.18148	0.237411	0.749555	EBP	EBP cholestenol delta-isomerase [Source:HGNC Symbol;Acc:HGNC:3133]	processed_transcript,protein_coding
ENSG00000263447	0	NA	NA	NA	NA	NA	NA	NA	NA
ENSG00000263445	0	NA	NA	NA	NA	NA	MIR4450	microRNA 4450 [Source:HGNC Symbol;Acc:HGNC:41725]	miRNA
ENSG00000112539	2.31241	4.2185	4.426	0.953117	0.340531	NA	C6orf118	chromosome 6 open reading frame 118 [Source:HGNC Symbol;Acc:HGNC:21233]	processed_transcript,protein_coding
ENSG00000263443	0	NA	NA	NA	NA	NA		novel transcript	lncRNA
ENSG00000263442	0	NA	NA	NA	NA	NA	SNORD84	small nucleolar RNA, C/D box 84 [Source:HGNC Symbol;Acc:HGNC:32743]	snoRNA
ENSG00000114503	3602.25	0.133905	0.457903	0.292431	0.769957	0.957379	NCBP2	nuclear cap binding protein subunit 2 [Source:HGNC Symbol;Acc:HGNC:7659]	processed_transcript,protein_coding,retained_intron,nonsense_mediated_decay
ENSG00000258629	0	NA	NA	NA	NA	NA	NCOA4P1	nuclear receptor coactivator 4 pseudogene 1 [Source:HGNC Symbol;Acc:HGNC:20022]	processed_pseudogene
ENSG00000184992	977.073	2.14058	0.718996	2.97718	0.00290915	0.104604	BRI3BP	BRI3 binding protein [Source:HGNC Symbol;Acc:HGNC:14251]	protein_coding
ENSG00000263449	0	NA	NA	NA	NA	NA	NA	NA	NA
ENSG00000263448	0.998411	-0.309135	2.54101	-0.121658	0.90317	NA	NA	NA	NA
ENSG00000259767	4.38681	-0.19202	1.94618	-0.0986651	0.921404	NA		novel transcript, sense intronic to BTBD1	lncRNA
ENSG00000224296	0	NA	NA	NA	NA	NA	MRPL49P1	mitochondrial ribosomal protein L49 pseudogene 1 [Source:HGNC Symbol;Acc:HGNC:29717]	processed_pseudogene
ENSG00000115677	35139.9	0.267117	0.53906	0.495524	0.62023	0.921771	HDLBP	high density lipoprotein binding protein [Source:HGNC Symbol;Acc:HGNC:4857]	protein_coding,retained_intron,processed_transcript
ENSG00000259763	6.23329	-1.50614	2.73728	-0.550234	0.582159	NA	LINC02157	long intergenic non-protein coding RNA 2157 [Source:HGNC Symbol;Acc:HGNC:53018]	lncRNA
ENSG00000259762	1.48391	-4.47064	4.36452	-1.02432	0.305686	NA		novel transcript, antisense to AKAP13	lncRNA
ENSG00000259761	0	NA	NA	NA	NA	NA	NA	NA	NA
ENSG00000259760	0	NA	NA	NA	NA	NA		novel transcript, antisense to LRRC28	lncRNA
ENSG00000259769	0	NA	NA	NA	NA	NA		ADAM metallopeptidase domain 22 (ADAM22) pseudogene	processed_pseudogene
ENSG00000259768	2.2498	0.801143	2.32625	0.344392	0.730552	NA		novel transcript, antisense to ZFHX3	lncRNA
ENSG00000261971	247.547	-0.461045	0.570205	-0.808561	0.418768	0.850093	MMP25-AS1	MMP25 antisense RNA 1 [Source:HGNC Symbol;Acc:HGNC:51372]	lncRNA
ENSG00000261970	2.24631	1.25483	3.17246	0.395538	0.692446	NA		solute carrier family 19, member 3 (SLC19A3) pseudogene	processed_pseudogene
ENSG00000261972	0	NA	NA	NA	NA	NA	CES5A	carboxylesterase 5A [Source:HGNC Symbol;Acc:HGNC:26459]	nonsense_mediated_decay,protein_coding,processed_transcript
ENSG00000258624	0	NA	NA	NA	NA	NA	SERPINE4P	serpin family E member 4, pseudogene [Source:HGNC Symbol;Acc:HGNC:44400]	processed_pseudogene
ENSG00000261978	0	NA	NA	NA	NA	NA		novel transcript, antisense to TBC1D16	lncRNA
ENSG00000258627	0	NA	NA	NA	NA	NA		ribosomal protein L39 (RPL39)	transcribed_processed_pseudogene
ENSG00000116852	289.552	0.811283	0.798445	1.01608	0.309592	0.795655	KIF21B	kinesin family member 21B [Source:HGNC Symbol;Acc:HGNC:29442]	protein_coding,retained_intron
ENSG00000276474	0	NA	NA	NA	NA	NA		family with sequence similarity 156, member A (FAM156A) pseudogene	processed_pseudogene
ENSG00000226284	15.3863	0.38416	1.09673	0.350276	0.726132	0.947241	ARPC3P1	actin related protein 2/3 complex subunit 3 pseudogene 1 [Source:HGNC Symbol;Acc:HGNC:16092]	processed_pseudogene
ENSG00000258620	0.408611	-2.62764	4.45757	-0.589479	0.55554	NA		novel transcript, intronic to WDR25	lncRNA
ENSG00000267597	0.392347	1.64757	4.51666	0.364776	0.715279	NA	RPIAP1	ribose 5-phosphate isomerase A pseudogene 1 [Source:HGNC Symbol;Acc:HGNC:27250]	processed_pseudogene
ENSG00000162592	0.963505	2.95293	4.45196	0.663287	0.507147	NA	CCDC27	coiled-coil domain containing 27 [Source:HGNC Symbol;Acc:HGNC:26546]	retained_intron,protein_coding,nonsense_mediated_decay
ENSG00000263199	0	NA	NA	NA	NA	NA		myosin, light chain 12-like, regulatory pseudogene	processed_pseudogene
ENSG00000263198	618.856	-1.58579	1.01014	-1.56986	0.116447	0.626072	NA	NA	NA
ENSG00000219747	12.9639	-1.29574	1.03607	-1.25063	0.211068	0.731611	RPL32P16	ribosomal protein L32 pseudogene 16 [Source:HGNC Symbol;Acc:HGNC:36086]	processed_pseudogene
ENSG00000029364	2126.34	0.397553	0.43223	0.919772	0.357692	0.82202	SLC39A9	solute carrier family 39 member 9 [Source:HGNC Symbol;Acc:HGNC:20182]	processed_transcript,retained_intron,protein_coding,nonsense_mediated_decay
ENSG00000125255	0	NA	NA	NA	NA	NA	SLC10A2	solute carrier family 10 member 2 [Source:HGNC Symbol;Acc:HGNC:10906]	protein_coding
ENSG00000227258	0.741956	-3.46679	4.40092	-0.787742	0.430848	NA	SMIM2-AS1	SMIM2 antisense RNA 1 [Source:HGNC Symbol;Acc:HGNC:42674]	lncRNA
ENSG00000227259	0	NA	NA	NA	NA	NA	HMGN2P22	high mobility group nucleosomal binding domain 2 pseudogene 22 [Source:HGNC Symbol;Acc:HGNC:39387]	processed_pseudogene
ENSG00000227256	3.25041	0.515386	2.15771	0.238857	0.811216	NA	MIS18A-AS1	MIS18A antisense RNA 1 [Source:HGNC Symbol;Acc:HGNC:40106]	lncRNA
ENSG00000227257	0.204306	-1.7129	4.5545	-0.37609	0.70685	NA		proline-rich nuclear receptor coactivator 2 (PNRC2) pseudogene	processed_pseudogene
ENSG00000227254	0	NA	NA	NA	NA	NA	VDAC1P12	voltage dependent anion channel 1 pseudogene 12 [Source:HGNC Symbol;Acc:HGNC:39680]	processed_pseudogene
ENSG00000227255	0	NA	NA	NA	NA	NA	CDRT15P2	CDRT15 pseudogene 2 [Source:HGNC Symbol;Acc:HGNC:34074]	unprocessed_pseudogene
ENSG00000227252	27.0245	0.133385	0.705478	0.189071	0.850037	0.972867		novel transcript, antisense to COPS8	lncRNA
ENSG00000227253	2.21746	-0.920189	4.25598	-0.216211	0.828823	NA		novel transcript	lncRNA
ENSG00000267734	1.23659	-4.20682	4.37181	-0.962262	0.335918	NA		novel transcript, antisense to HS2ST1	lncRNA
ENSG00000105143	0	NA	NA	NA	NA	NA	SLC1A6	solute carrier family 1 member 6 [Source:HGNC Symbol;Acc:HGNC:10944]	protein_coding,retained_intron
ENSG00000267639	1.41854	-3.24217	4.37189	-0.741593	0.458334	NA		capicua homolog (Drosophila) (CIC) pseudogene	processed_pseudogene
ENSG00000105141	0	NA	NA	NA	NA	NA	CASP14	caspase 14 [Source:HGNC Symbol;Acc:HGNC:1502]	protein_coding,retained_intron
ENSG00000105146	22.2522	-0.910801	0.955674	-0.953046	0.340567	0.816173	AURKC	aurora kinase C [Source:HGNC Symbol;Acc:HGNC:11391]	protein_coding,nonsense_mediated_decay
ENSG00000267630	0.192701	0.652451	4.56209	0.143016	0.886278	NA		ATPase, aminophospholipid transporter, class I, type 8 pseudogene	transcribed_unprocessed_pseudogene
ENSG00000267631	2.01653	0.33403	2.20012	0.151823	0.879326	NA	CGB1	chorionic gonadotropin subunit beta 1 [Source:HGNC Symbol;Acc:HGNC:16721]	protein_coding
ENSG00000200558	0	NA	NA	NA	NA	NA	RNA5SP429	RNA, 5S ribosomal pseudogene 429 [Source:HGNC Symbol;Acc:HGNC:43329]	rRNA_pseudogene
ENSG00000267633	0.315824	1.37626	4.53891	0.303214	0.761727	NA		novel transcript, antisense to MRI1	lncRNA
ENSG00000142920	341.702	0.343332	0.52515	0.653778	0.513255	0.884245	AZIN2	antizyme inhibitor 2 [Source:HGNC Symbol;Acc:HGNC:29957]	processed_transcript,protein_coding,nonsense_mediated_decay
ENSG00000267635	0	NA	NA	NA	NA	NA		keratin associated protein 9-6 [Source:NCBI gene (formerly Entrezgene);Acc:100507608]	protein_coding
ENSG00000267636	0	NA	NA	NA	NA	NA		novel transcript	lncRNA
ENSG00000267637	0.196174	0.652451	4.56209	0.143016	0.886278	NA		novel transcript, sense intronic to VMP1	lncRNA
ENSG00000186543	0	NA	NA	NA	NA	NA	CROCCP5	CROCC pseudogene 5 [Source:HGNC Symbol;Acc:HGNC:43865]	unprocessed_pseudogene
ENSG00000235949	0	NA	NA	NA	NA	NA	NA	NA	NA
ENSG00000235941	0	NA	NA	NA	NA	NA	HSPA1A	heat shock protein family A (Hsp70) member 1A [Source:HGNC Symbol;Acc:HGNC:5232]	protein_coding
ENSG00000235940	0	NA	NA	NA	NA	NA	MTND1P21	MT-ND1 pseudogene 21 [Source:HGNC Symbol;Acc:HGNC:42070]	processed_pseudogene
ENSG00000235943	0	NA	NA	NA	NA	NA	TMEM212-IT1	TMEM212 intronic transcript 1 [Source:HGNC Symbol;Acc:HGNC:41505]	lncRNA
ENSG00000235942	0	NA	NA	NA	NA	NA	LCE6A	late cornified envelope 6A [Source:HGNC Symbol;Acc:HGNC:31824]	protein_coding
ENSG00000146205	107.938	-0.0334646	0.880149	-0.0380215	0.969671	0.995059	ANO7	anoctamin 7 [Source:HGNC Symbol;Acc:HGNC:31677]	protein_coding,retained_intron
ENSG00000235944	100.409	1.04101	0.635336	1.63852	0.101314	0.599391	ZNF815P	zinc finger protein 815, pseudogene [Source:HGNC Symbol;Acc:HGNC:22029]	processed_transcript,transcribed_unprocessed_pseudogene
ENSG00000235947	0	NA	NA	NA	NA	NA	EGOT	eosinophil granule ontogeny transcript [Source:HGNC Symbol;Acc:HGNC:37129]	lncRNA
ENSG00000235946	6.37776	0.486693	2.16991	0.224292	0.82253	NA	H2BW3P	H2B.W histone 3, pseudogene [Source:HGNC Symbol;Acc:HGNC:44390]	processed_pseudogene
ENSG00000164418	288.334	24.5315	4.40756	5.56579	NA	NA	GRIK2	glutamate ionotropic receptor kainate type subunit 2 [Source:HGNC Symbol;Acc:HGNC:4580]	protein_coding,nonsense_mediated_decay,retained_intron
ENSG00000222158	0	NA	NA	NA	NA	NA	NA	NA	NA
ENSG00000222152	0	NA	NA	NA	NA	NA	NA	NA	NA
ENSG00000164411	0.817223	-3.62127	4.39357	-0.824221	0.409814	NA	GJB7	gap junction protein beta 7 [Source:HGNC Symbol;Acc:HGNC:16690]	protein_coding,processed_transcript
ENSG00000222150	0	NA	NA	NA	NA	NA	RNA5SP239	RNA, 5S ribosomal pseudogene 239 [Source:HGNC Symbol;Acc:HGNC:43139]	rRNA_pseudogene
ENSG00000164414	508.059	0.0910627	0.368657	0.247012	0.804899	0.962423	SLC35A1	solute carrier family 35 member A1 [Source:HGNC Symbol;Acc:HGNC:11021]	processed_transcript,protein_coding
ENSG00000222154	0	NA	NA	NA	NA	NA	RN7SKP218	RN7SK pseudogene 218 [Source:HGNC Symbol;Acc:HGNC:45942]	misc_RNA
ENSG00000202227	0.739488	2.57301	4.06106	0.633581	0.526354	NA	RNU6-282P	RNA, U6 small nuclear 282, pseudogene [Source:HGNC Symbol;Acc:HGNC:47245]	snRNA
ENSG00000255776	0.192701	0.652451	4.56209	0.143016	0.886278	NA	VDAC2P2	VDAC2 pseudogene 2 [Source:HGNC Symbol;Acc:HGNC:32693]	processed_pseudogene
ENSG00000100532	201.542	-0.190249	0.500631	-0.380018	0.703932	0.941234	CGRRF1	cell growth regulator with ring finger domain 1 [Source:HGNC Symbol;Acc:HGNC:15528]	nonsense_mediated_decay,retained_intron,protein_coding,processed_transcript
ENSG00000198937	666.939	-0.243831	0.369399	-0.660075	0.509206	0.883231	CCDC167	coiled-coil domain containing 167 [Source:HGNC Symbol;Acc:HGNC:21239]	protein_coding
ENSG00000276478	0	NA	NA	NA	NA	NA		death-associated protein kinase 1 (DAPK1) pseudogene	unprocessed_pseudogene
ENSG00000224547	0	NA	NA	NA	NA	NA	ZNF619P1	zinc finger protein 619 pseudogene 1 [Source:HGNC Symbol;Acc:HGNC:50784]	processed_pseudogene
ENSG00000077454	2057.09	-0.174799	0.427848	-0.408554	0.682867	0.934474	LRCH4	leucine rich repeats and calponin homology domain containing 4 [Source:HGNC Symbol;Acc:HGNC:6691]	protein_coding,retained_intron,processed_transcript
ENSG00000273419	171.153	-1.10861	0.835442	-1.32697	0.184519	0.712168		novel transcript, antisense to ZNF862	lncRNA
ENSG00000252362	0	NA	NA	NA	NA	NA	RNU6-506P	RNA, U6 small nuclear 506, pseudogene [Source:HGNC Symbol;Acc:HGNC:47469]	snRNA
ENSG00000077458	467.423	0.213693	0.535095	0.399355	0.689632	0.93693	FAM76B	family with sequence similarity 76 member B [Source:HGNC Symbol;Acc:HGNC:28492]	nonsense_mediated_decay,protein_coding,retained_intron,processed_transcript
ENSG00000201465	0	NA	NA	NA	NA	NA			snoRNA
ENSG00000226285	0.612917	-3.20844	4.41507	-0.726702	0.467409	NA	NUP35P2	nucleoporin 35 pseudogene 2 [Source:HGNC Symbol;Acc:HGNC:52371]	processed_pseudogene
ENSG00000139292	20.0276	3.35321	2.50942	1.33625	0.181469	0.708214	LGR5	leucine rich repeat containing G protein-coupled receptor 5 [Source:HGNC Symbol;Acc:HGNC:4504]	protein_coding,retained_intron
ENSG00000224541	0	NA	NA	NA	NA	NA		novel transcript	lncRNA
ENSG00000259168	0.385402	1.62502	4.51836	0.359648	0.71911	NA		novel transcript, antisense to GABRG3	lncRNA
ENSG00000278448	3.45956	-2.89568	2.64155	-1.09621	0.272988	NA	NA	NA	NA
ENSG00000201467	0	NA	NA	NA	NA	NA			snoRNA
ENSG00000262953	0	NA	NA	NA	NA	NA	EIF4A1P9	eukaryotic translation initiation factor 4A1 pseudogene 9 [Source:HGNC Symbol;Acc:HGNC:37928]	processed_pseudogene
ENSG00000278447	1.50694	0.650749	2.25661	0.288375	0.77306	NA	MIR6781	microRNA 6781 [Source:HGNC Symbol;Acc:HGNC:50185]	miRNA
ENSG00000212658	0	NA	NA	NA	NA	NA	KRTAP29-1	keratin associated like protein 29-1 [Source:HGNC Symbol;Acc:HGNC:34211]	protein_coding
ENSG00000212659	0	NA	NA	NA	NA	NA	KRTAP9-6	keratin associated protein 9-6 [Source:HGNC Symbol;Acc:HGNC:18914]	protein_coding
ENSG00000265908	0.392347	1.64757	4.51666	0.364776	0.715279	NA		novel transcript, antisense to PHF12	lncRNA
ENSG00000169154	0	NA	NA	NA	NA	NA	GOT1L1	glutamic-oxaloacetic transaminase 1 like 1 [Source:HGNC Symbol;Acc:HGNC:28487]	protein_coding
ENSG00000265904	0	NA	NA	NA	NA	NA	NA	NA	NA
ENSG00000265905	0	NA	NA	NA	NA	NA	RN7SL96P	RNA, 7SL, cytoplasmic 96, pseudogene [Source:HGNC Symbol;Acc:HGNC:46112]	misc_RNA
ENSG00000152056	294.092	1.45007	0.716163	2.02478	0.0428901	0.439889	AP1S3	adaptor related protein complex 1 subunit sigma 3 [Source:HGNC Symbol;Acc:HGNC:18971]	protein_coding,nonsense_mediated_decay
ENSG00000212657	0	NA	NA	NA	NA	NA	KRTAP16-1	keratin associated protein 16-1 [Source:HGNC Symbol;Acc:HGNC:18916]	protein_coding
ENSG00000265902	0	NA	NA	NA	NA	NA	MIR4696	microRNA 4696 [Source:HGNC Symbol;Acc:HGNC:41780]	miRNA
ENSG00000265903	0	NA	NA	NA	NA	NA		7SK RNA [Source:RFAM;Acc:RF00100]	misc_RNA
ENSG00000260367	93.4268	0.0785819	0.931869	0.0843272	0.932796	0.986661		novel transcript, antisense to SPNS1	lncRNA
ENSG00000260366	5.64351	-1.4608	1.36749	-1.06824	0.285414	NA		novel transcript, overlapping NUCB1	lncRNA
ENSG00000278444	0	NA	NA	NA	NA	NA	CDC42EP5	CDC42 effector protein 5 [Source:HGNC Symbol;Acc:HGNC:17408]	protein_coding,processed_transcript
ENSG00000260362	0	NA	NA	NA	NA	NA		novel transcript	lncRNA
ENSG00000260361	9.80934	-1.68406	1.70599	-0.987145	0.323572	0.805454		novel transcript	lncRNA
ENSG00000213337	599.967	-0.700914	0.456119	-1.53669	0.124369	0.635599	ANKRD39	ankyrin repeat domain 39 [Source:HGNC Symbol;Acc:HGNC:28640]	nonsense_mediated_decay,protein_coding
ENSG00000229590	0.817223	-3.62127	4.39357	-0.824221	0.409814	NA	MSX2P1	msh homeobox 2 pseudogene 1 [Source:HGNC Symbol;Acc:HGNC:24976]	processed_pseudogene
ENSG00000260369	3.69902	-5.79124	3.02485	-1.91455	0.0555494	NA		novel transcript	lncRNA
ENSG00000273593	0	NA	NA	NA	NA	NA	MIR7160	microRNA 7160 [Source:HGNC Symbol;Acc:HGNC:50028]	miRNA
ENSG00000021300	138.344	2.14352	1.38873	1.54351	0.122707	0.633017	PLEKHB1	pleckstrin homology domain containing B1 [Source:HGNC Symbol;Acc:HGNC:19079]	protein_coding,processed_transcript,retained_intron
ENSG00000213335	0	NA	NA	NA	NA	NA	CLNS1AP1	chloride nucleotide-sensitive channel 1A pseudogene 1 [Source:HGNC Symbol;Acc:HGNC:2081]	processed_pseudogene
ENSG00000217026	0.408611	-2.62764	4.45757	-0.589479	0.55554	NA	RPL10P1	ribosomal protein L10 pseudogene 1 [Source:HGNC Symbol;Acc:HGNC:10300]	processed_pseudogene
ENSG00000217027	45.4833	-0.878997	0.793453	-1.10781	0.267943	0.771264	TPT1P4	tumor protein, translationally-controlled 1 pseudogene 4 [Source:HGNC Symbol;Acc:HGNC:49298]	processed_pseudogene
ENSG00000213332	0	NA	NA	NA	NA	NA	SLC25A5P6	solute carrier family 25 member 5 pseudogene 6 [Source:HGNC Symbol;Acc:HGNC:512]	processed_pseudogene
ENSG00000278440	0	NA	NA	NA	NA	NA		novel pseudogene KIAA2013	processed_pseudogene
ENSG00000261013	0	NA	NA	NA	NA	NA	NA	NA	NA
ENSG00000100399	23.7377	0.345533	0.907494	0.380756	0.703384	0.94112	CHADL	chondroadherin like [Source:HGNC Symbol;Acc:HGNC:25165]	protein_coding
ENSG00000209482	21.544	0.296947	0.853813	0.347789	0.727999	0.947515	SNORD83A	small nucleolar RNA, C/D box 83A [Source:HGNC Symbol;Acc:HGNC:17131]	snoRNA
ENSG00000209480	6.72691	2.62019	1.83338	1.42916	0.152959	NA	SNORD83B	small nucleolar RNA, C/D box 83B [Source:HGNC Symbol;Acc:HGNC:17132]	snoRNA
ENSG00000216378	0.408611	-2.62764	4.45757	-0.589479	0.55554	NA		arginase, type II (ARG2) pseudogene	processed_pseudogene
ENSG00000100393	4414.85	0.61176	0.411842	1.48542	0.137432	0.652796	EP300	E1A binding protein p300 [Source:HGNC Symbol;Acc:HGNC:3373]	protein_coding,retained_intron,processed_transcript
ENSG00000213331	0	NA	NA	NA	NA	NA		peroxiredoxin 6 (PRDX6) pseudogene	processed_pseudogene
ENSG00000100395	1066.68	0.261768	0.393592	0.665075	0.506003	0.88298	L3MBTL2	L3MBTL histone methyl-lysine binding protein 2 [Source:HGNC Symbol;Acc:HGNC:18594]	protein_coding,retained_intron,processed_transcript,nonsense_mediated_decay
ENSG00000200552	0	NA	NA	NA	NA	NA		Y RNA [Source:RFAM;Acc:RF00019]	misc_RNA
ENSG00000253148	0	NA	NA	NA	NA	NA	RGS21	regulator of G protein signaling 21 [Source:HGNC Symbol;Acc:HGNC:26839]	protein_coding
ENSG00000223208	0	NA	NA	NA	NA	NA	RNU6-1217P	RNA, U6 small nuclear 1217, pseudogene [Source:HGNC Symbol;Acc:HGNC:48180]	snRNA
ENSG00000223201	0	NA	NA	NA	NA	NA	NA	NA	NA
ENSG00000223200	0	NA	NA	NA	NA	NA	NA	NA	NA
ENSG00000223203	0.385402	1.62502	4.51836	0.359648	0.71911	NA	RNA5SP221	RNA, 5S ribosomal pseudogene 221 [Source:HGNC Symbol;Acc:HGNC:43121]	rRNA_pseudogene
ENSG00000223202	0	NA	NA	NA	NA	NA	RN7SKP297	RN7SK pseudogene 297 [Source:HGNC Symbol;Acc:HGNC:46021]	misc_RNA
ENSG00000242289	0	NA	NA	NA	NA	NA	OR5V1	olfactory receptor family 5 subfamily V member 1 [Source:HGNC Symbol;Acc:HGNC:13972]	lncRNA
ENSG00000229596	0	NA	NA	NA	NA	NA	MYL8P	myosin light chain 8, pseudogene [Source:HGNC Symbol;Acc:HGNC:7589]	processed_pseudogene
ENSG00000232353	0	NA	NA	NA	NA	NA		novel transcript	lncRNA
ENSG00000200553	0	NA	NA	NA	NA	NA		Y RNA [Source:RFAM;Acc:RF00019]	misc_RNA
ENSG00000275208	0.157912	0.652451	4.56209	0.143016	0.886278	NA	MIR6745	microRNA 6745 [Source:HGNC Symbol;Acc:HGNC:50106]	miRNA
ENSG00000196559	13.5456	0.983421	1.32175	0.744028	0.45686	0.864451	NA	NA	NA
ENSG00000275209	157.478	-1.07349	0.665519	-1.61301	0.106743	0.607598	NA	NA	NA
ENSG00000213338	0.550259	2.14715	4.48498	0.478743	0.632121	NA	ATF4P1	activating transcription factor 4 pseudogene 1 [Source:HGNC Symbol;Acc:HGNC:789]	processed_pseudogene
ENSG00000196550	191.576	0.172931	0.41929	0.412439	0.680018	0.933537	FAM72A	family with sequence similarity 72 member A [Source:HGNC Symbol;Acc:HGNC:24044]	processed_transcript,protein_coding
ENSG00000196553	0	NA	NA	NA	NA	NA	CCDC196	coiled-coil domain containing 196 [Source:HGNC Symbol;Acc:HGNC:20100]	processed_transcript,nonsense_mediated_decay,protein_coding,retained_intron
ENSG00000196557	674.447	-2.41975	1.36097	-1.77796	0.0754099	0.545849	CACNA1H	calcium voltage-gated channel subunit alpha1 H [Source:HGNC Symbol;Acc:HGNC:1395]	protein_coding,nonsense_mediated_decay,retained_intron
ENSG00000264387	0	NA	NA	NA	NA	NA	MIR5007	microRNA 5007 [Source:HGNC Symbol;Acc:HGNC:43468]	miRNA
ENSG00000264386	0	NA	NA	NA	NA	NA	MIR4513	microRNA 4513 [Source:HGNC Symbol;Acc:HGNC:41855]	miRNA
ENSG00000197208	572.793	-1.0748	0.694322	-1.54799	0.121626	0.632013	SLC22A4	solute carrier family 22 member 4 [Source:HGNC Symbol;Acc:HGNC:10968]	protein_coding,processed_transcript
ENSG00000275202	58.8003	-0.0300047	0.759663	-0.0394973	0.968494	0.994922		novel transcript, antisense to FNDC3A	lncRNA
ENSG00000239468	0	NA	NA	NA	NA	NA	RN7SL569P	RNA, 7SL, cytoplasmic 569, pseudogene [Source:HGNC Symbol;Acc:HGNC:46585]	misc_RNA
ENSG00000264388	0	NA	NA	NA	NA	NA		microtubule-associated protein 7 (MAP7) pseudogene	processed_pseudogene
ENSG00000239462	9.51373	-2.33087	1.59992	-1.45687	0.145152	0.659637		novel transcript	lncRNA
ENSG00000239463	0	NA	NA	NA	NA	NA	HLA-DMA	major histocompatibility complex, class II, DM alpha [Source:HGNC Symbol;Acc:HGNC:4934]	retained_intron,protein_coding,processed_transcript
ENSG00000151292	1439.08	0.161893	0.832455	0.194477	0.845803	0.972177	CSNK1G3	casein kinase 1 gamma 3 [Source:HGNC Symbol;Acc:HGNC:2456]	processed_transcript,protein_coding,retained_intron
ENSG00000113141	5016.78	-0.147563	0.388027	-0.380291	0.703729	0.941165	IK	IK cytokine [Source:HGNC Symbol;Acc:HGNC:5958]	protein_coding,nonsense_mediated_decay,processed_transcript,retained_intron
ENSG00000239464	0	NA	NA	NA	NA	NA	RN7SL691P	RNA, 7SL, cytoplasmic 691, pseudogene [Source:HGNC Symbol;Acc:HGNC:46707]	misc_RNA
ENSG00000239465	0	NA	NA	NA	NA	NA		ribosomal protein L21 (RPL21) pseudogene	processed_pseudogene
ENSG00000217686	0	NA	NA	NA	NA	NA	NUS1P4	NUS1 pseudogene 4 [Source:HGNC Symbol;Acc:HGNC:38474]	processed_pseudogene
ENSG00000217684	3.63849	-3.90831	2.45366	-1.59285	0.111194	NA	RPS3AP24	RPS3A pseudogene 24 [Source:HGNC Symbol;Acc:HGNC:36267]	processed_pseudogene
ENSG00000217680	0	NA	NA	NA	NA	NA	UBE2V1P15	UBE2V1 pseudogene 15 [Source:HGNC Symbol;Acc:HGNC:52414]	processed_pseudogene
ENSG00000222359	0	NA	NA	NA	NA	NA	RNU6-355P	RNA, U6 small nuclear 355, pseudogene [Source:HGNC Symbol;Acc:HGNC:47318]	snRNA
ENSG00000211947	0	NA	NA	NA	NA	NA	IGHV3-21	immunoglobulin heavy variable 3-21 [Source:HGNC Symbol;Acc:HGNC:5586]	IG_V_gene
ENSG00000275205	0	NA	NA	NA	NA	NA		U1 spliceosomal RNA [Source:RFAM;Acc:RF00003]	snRNA
ENSG00000026652	866.064	0.0196588	0.495977	0.0396365	0.968383	0.994922	AGPAT4	1-acylglycerol-3-phosphate O-acyltransferase 4 [Source:HGNC Symbol;Acc:HGNC:20885]	protein_coding,nonsense_mediated_decay,retained_intron
ENSG00000205955	0	NA	NA	NA	NA	NA	HSP90AA5P	heat shock protein 90 alpha family class A member 5, pseudogene [Source:HGNC Symbol;Acc:HGNC:32535]	transcribed_processed_pseudogene
ENSG00000211945	0	NA	NA	NA	NA	NA	IGHV1-18	immunoglobulin heavy variable 1-18 [Source:HGNC Symbol;Acc:HGNC:5549]	IG_V_gene
ENSG00000205959	0.947471	2.94365	4.45225	0.661159	0.50851	NA		novel transcript	lncRNA
ENSG00000185158	383.778	0.0150776	0.595955	0.0253	0.979816	0.996138	LRRC37B	leucine rich repeat containing 37B [Source:HGNC Symbol;Acc:HGNC:29070]	protein_coding,processed_transcript,nonsense_mediated_decay,retained_intron
ENSG00000211681	0	NA	NA	NA	NA	NA	IGLJ5	immunoglobulin lambda joining 5 (non-functional) [Source:HGNC Symbol;Acc:HGNC:5867]	IG_J_gene
ENSG00000211682	0	NA	NA	NA	NA	NA	IGLJ6	immunoglobulin lambda joining 6 [Source:HGNC Symbol;Acc:HGNC:5868]	IG_J_gene
ENSG00000211683	5.683	-0.712768	2.76723	-0.257575	0.796735	NA		novel transcript	lncRNA
ENSG00000211684	0	NA	NA	NA	NA	NA	IGLJ7	immunoglobulin lambda joining 7 [Source:HGNC Symbol;Acc:HGNC:5869]	IG_J_gene
ENSG00000211685	0	NA	NA	NA	NA	NA	IGLC7	immunoglobulin lambda constant 7 [Source:HGNC Symbol;Acc:HGNC:5861]	IG_C_gene
ENSG00000211687	0	NA	NA	NA	NA	NA	TRGJ2	T cell receptor gamma joining 2 [Source:HGNC Symbol;Acc:HGNC:12278]	TR_J_gene
ENSG00000211688	0	NA	NA	NA	NA	NA	TRGJP2	T cell receptor gamma joining P2 [Source:HGNC Symbol;Acc:HGNC:12281]	TR_J_gene
ENSG00000211689	1.91792	3.95392	2.99145	1.32174	0.186256	NA	TRGC1	T cell receptor gamma constant 1 [Source:HGNC Symbol;Acc:HGNC:12275]	TR_C_gene
ENSG00000185155	0.784694	2.65401	4.46215	0.594783	0.551988	NA	MIXL1	Mix paired-like homeobox [Source:HGNC Symbol;Acc:HGNC:13363]	protein_coding,processed_transcript
ENSG00000185156	0	NA	NA	NA	NA	NA	MFSD6L	major facilitator superfamily domain containing 6 like [Source:HGNC Symbol;Acc:HGNC:26656]	protein_coding
ENSG00000255042	0	NA	NA	NA	NA	NA	SEPTIN7P11	septin 7 pseudogene 11 [Source:HGNC Symbol;Acc:HGNC:55090]	processed_transcript,transcribed_unprocessed_pseudogene
ENSG00000229565	0	NA	NA	NA	NA	NA	LINC02264	long intergenic non-protein coding RNA 2264 [Source:HGNC Symbol;Acc:HGNC:53176]	lncRNA
ENSG00000229562	1.35487	-4.34304	4.31181	-1.00724	0.313818	NA	ZFYVE9P1	zinc finger FYVE-type containing 9 pseudogene 1 [Source:HGNC Symbol;Acc:HGNC:33359]	processed_pseudogene
ENSG00000229563	31.4562	-1.71778	1.5789	-1.08796	0.276613	0.776249	LINC01204	long intergenic non-protein coding RNA 1204 [Source:HGNC Symbol;Acc:HGNC:49635]	lncRNA
ENSG00000229560	0	NA	NA	NA	NA	NA	LYARP1	Ly1 antibody reactive pseudogene 1 [Source:HGNC Symbol;Acc:HGNC:50747]	processed_pseudogene
ENSG00000207563	0.928716	2.90235	4.45354	0.651694	0.514599	NA	MIR23B	microRNA 23b [Source:HGNC Symbol;Acc:HGNC:31606]	miRNA
ENSG00000182545	1.71017	1.07508	3.43976	0.312544	0.754627	NA	RNASE10	ribonuclease A family member 10 (inactive) [Source:HGNC Symbol;Acc:HGNC:19275]	protein_coding
ENSG00000255040	0	NA	NA	NA	NA	NA	MORF4L1P3	mortality factor 4 like 1 pseudogene 3 [Source:HGNC Symbol;Acc:HGNC:20402]	processed_pseudogene
ENSG00000229568	0	NA	NA	NA	NA	NA	SMC4P1	structural maintenance of chromosomes 4 pseudogene 1 [Source:HGNC Symbol;Acc:HGNC:51919]	unprocessed_pseudogene
ENSG00000229569	0	NA	NA	NA	NA	NA		novel transcript	lncRNA
ENSG00000213260	32.143	1.01723	0.705334	1.4422	0.149247	0.666138	YWHAZP5	tyrosine 3-monooxygenase/tryptophan 5-monooxygenase activation protein zeta pseudogene 5 [Source:HGNC Symbol;Acc:HGNC:30564]	processed_pseudogene
ENSG00000106635	2432.85	-0.768246	0.404286	-1.90025	0.0573998	0.493003	BCL7B	BAF chromatin remodeling complex subunit BCL7B [Source:HGNC Symbol;Acc:HGNC:1005]	retained_intron,protein_coding,processed_transcript,nonsense_mediated_decay
ENSG00000106636	8774.9	0.234856	0.715307	0.328329	0.742663	0.951041	YKT6	YKT6 v-SNARE homolog [Source:HGNC Symbol;Acc:HGNC:16959]	nonsense_mediated_decay,protein_coding,retained_intron
ENSG00000225190	3543.28	-0.242787	0.448076	-0.541843	0.587927	0.909715	PLEKHM1	pleckstrin homology and RUN domain containing M1 [Source:HGNC Symbol;Acc:HGNC:29017]	protein_coding,processed_transcript,nonsense_mediated_decay,retained_intron
ENSG00000261104	0	NA	NA	NA	NA	NA		novel transcript	lncRNA
ENSG00000106631	0.408611	-2.62764	4.45757	-0.589479	0.55554	NA	MYL7	myosin light chain 7 [Source:HGNC Symbol;Acc:HGNC:21719]	protein_coding,processed_transcript,retained_intron,nonsense_mediated_decay
ENSG00000106633	56.3576	-3.28644	1.2682	-2.59141	0.00955841	0.20943	GCK	glucokinase [Source:HGNC Symbol;Acc:HGNC:4195]	protein_coding,processed_transcript,retained_intron
ENSG00000216083	0.400479	-0.75113	4.5545	-0.16492	0.869007	NA	NA	NA	NA
ENSG00000213269	0.204306	-1.7129	4.5545	-0.37609	0.70685	NA	RPS6P26	ribosomal protein S6 pseudogene 26 [Source:HGNC Symbol;Acc:HGNC:36713]	processed_pseudogene
ENSG00000216081	0	NA	NA	NA	NA	NA	NA	NA	NA
ENSG00000106638	2021.33	0.0663994	0.457201	0.14523	0.884529	0.979602	TBL2	transducin beta like 2 [Source:HGNC Symbol;Acc:HGNC:11586]	protein_coding,processed_transcript,nonsense_mediated_decay,retained_intron
ENSG00000216085	0	NA	NA	NA	NA	NA	NA	NA	NA
ENSG00000216084	0	NA	NA	NA	NA	NA	NA	NA	NA
ENSG00000211538	0.247319	-1.85225	4.54449	-0.407582	0.683581	NA	MIR501	microRNA 501 [Source:HGNC Symbol;Acc:HGNC:32135]	miRNA
ENSG00000211532	0	NA	NA	NA	NA	NA	MIR526A2	microRNA 526a-2 [Source:HGNC Symbol;Acc:HGNC:32118]	miRNA
ENSG00000211530	0	NA	NA	NA	NA	NA	NA	NA	NA
ENSG00000255045	0.392347	1.64757	4.51666	0.364776	0.715279	NA		novel transcript	lncRNA
ENSG00000211534	0	NA	NA	NA	NA	NA	NA	NA	NA
ENSG00000211535	1.39889	-0.422579	2.27791	-0.185511	0.852828	NA	NA	NA	NA
ENSG00000230357	0	NA	NA	NA	NA	NA	MCCD1P1	mitochondrial coiled-coil domain 1 pseudogene 1 [Source:HGNC Symbol;Acc:HGNC:33449]	unprocessed_pseudogene
ENSG00000123584	0	NA	NA	NA	NA	NA	MAGEA9	MAGE family member A9 [Source:HGNC Symbol;Acc:HGNC:6807]	protein_coding
ENSG00000260668	0.741956	-3.46679	4.40092	-0.787742	0.430848	NA		emopamil binding protein-like (EBPL) pseudogene	processed_pseudogene
ENSG00000239626	10.8566	0.292638	1.2889	0.227044	0.820389	0.965087	RPSAP41	ribosomal protein SA pseudogene 41 [Source:HGNC Symbol;Acc:HGNC:36663]	processed_pseudogene
ENSG00000206812	0	NA	NA	NA	NA	NA	RNU6-38P	RNA, U6 small nuclear 38, pseudogene [Source:HGNC Symbol;Acc:HGNC:34282]	snRNA
ENSG00000152670	0	NA	NA	NA	NA	NA	DDX4	DEAD-box helicase 4 [Source:HGNC Symbol;Acc:HGNC:18700]	protein_coding,processed_transcript,nonsense_mediated_decay,retained_intron
ENSG00000152672	5.20987	5.39084	3.56945	1.51027	0.130974	NA	CLEC4F	C-type lectin domain family 4 member F [Source:HGNC Symbol;Acc:HGNC:25357]	protein_coding
ENSG00000238738	0	NA	NA	NA	NA	NA	NA	NA	NA
ENSG00000207569	0	NA	NA	NA	NA	NA	MIR433	microRNA 433 [Source:HGNC Symbol;Acc:HGNC:32026]	miRNA
ENSG00000238731	0	NA	NA	NA	NA	NA	RNU7-90P	RNA, U7 small nuclear 90 pseudogene [Source:HGNC Symbol;Acc:HGNC:45624]	snRNA
ENSG00000238730	0	NA	NA	NA	NA	NA	RNU7-164P	RNA, U7 small nuclear 164 pseudogene [Source:HGNC Symbol;Acc:HGNC:45698]	snRNA
ENSG00000238735	0	NA	NA	NA	NA	NA	RNU7-113P	RNA, U7 small nuclear 113 pseudogene [Source:HGNC Symbol;Acc:HGNC:45647]	snRNA
ENSG00000238737	0	NA	NA	NA	NA	NA	NA	NA	NA
ENSG00000143643	810.309	0.107949	0.440344	0.245147	0.806343	0.962427	TTC13	tetratricopeptide repeat domain 13 [Source:HGNC Symbol;Acc:HGNC:26204]	protein_coding,retained_intron,nonsense_mediated_decay
ENSG00000124588	961.102	-1.15538	0.432152	-2.67355	0.00750521	0.185337	NQO2	N-ribosyldihydronicotinamide:quinone reductase 2 [Source:HGNC Symbol;Acc:HGNC:7856]	protein_coding
ENSG00000143641	11497.5	1.00744	0.374763	2.6882	0.0071838	0.18133	GALNT2	polypeptide N-acetylgalactosaminyltransferase 2 [Source:HGNC Symbol;Acc:HGNC:4124]	processed_transcript,protein_coding
ENSG00000124587	1950.02	0.55358	0.698273	0.792784	0.427904	0.852992	PEX6	peroxisomal biogenesis factor 6 [Source:HGNC Symbol;Acc:HGNC:8859]	protein_coding
ENSG00000167332	71.9957	22.6457	4.40801	5.1374	NA	NA	OR51E2	olfactory receptor family 51 subfamily E member 2 [Source:HGNC Symbol;Acc:HGNC:15195]	protein_coding
ENSG00000167333	509.153	0.57323	0.551449	1.0395	0.298574	0.789836	TRIM68	tripartite motif containing 68 [Source:HGNC Symbol;Acc:HGNC:21161]	protein_coding,nonsense_mediated_decay,retained_intron
ENSG00000207729	0	NA	NA	NA	NA	NA	MIR556	microRNA 556 [Source:HGNC Symbol;Acc:HGNC:32812]	miRNA
ENSG00000009830	1657.79	0.616661	0.367287	1.67896	0.0931596	0.583017	POMT2	protein O-mannosyltransferase 2 [Source:HGNC Symbol;Acc:HGNC:19743]	protein_coding,retained_intron,non_stop_decay,nonsense_mediated_decay,processed_transcript
ENSG00000259603	0	NA	NA	NA	NA	NA		novel transcript, antisense to IRX1	lncRNA
ENSG00000238489	0	NA	NA	NA	NA	NA	RNU6-749P	RNA, U6 small nuclear 749, pseudogene [Source:HGNC Symbol;Acc:HGNC:47712]	snRNA
ENSG00000220161	6.66988	-0.0996217	1.28839	-0.0773224	0.938367	NA	LINC02076	long intergenic non-protein coding RNA 2076 [Source:HGNC Symbol;Acc:HGNC:52924]	lncRNA
ENSG00000258056	277.629	0.297799	0.765163	0.389196	0.697131	0.9389		novel transcript, antisense to CD63	lncRNA
ENSG00000244183	0	NA	NA	NA	NA	NA	PPIAP71	peptidylprolyl isomerase A pseudogene 71 [Source:HGNC Symbol;Acc:HGNC:53695]	processed_pseudogene
ENSG00000178927	1991.49	0.105267	0.581101	0.181152	0.856249	0.974083	CYBC1	cytochrome b-245 chaperone 1 [Source:HGNC Symbol;Acc:HGNC:28672]	protein_coding,retained_intron,nonsense_mediated_decay,processed_transcript
ENSG00000178921	2391.96	0.96407	0.557984	1.72777	0.0840288	0.564924	PFAS	phosphoribosylformylglycinamidine synthase [Source:HGNC Symbol;Acc:HGNC:8863]	protein_coding,nonsense_mediated_decay,processed_transcript,retained_intron
ENSG00000266349	0	NA	NA	NA	NA	NA	NA	NA	NA
ENSG00000178922	845.592	0.372014	0.603064	0.616873	0.537318	0.893765	HYI	hydroxypyruvate isomerase (putative) [Source:HGNC Symbol;Acc:HGNC:26948]	protein_coding,retained_intron
ENSG00000266347	3.33865	-3.52914	2.72527	-1.29497	0.19533	NA	NA	NA	NA
ENSG00000266346	0	NA	NA	NA	NA	NA	NA	NA	NA
ENSG00000266344	0	NA	NA	NA	NA	NA	NA	NA	NA
ENSG00000178928	0	NA	NA	NA	NA	NA	TPRX1	tetrapeptide repeat homeobox 1 [Source:HGNC Symbol;Acc:HGNC:32174]	protein_coding
ENSG00000266341	0	NA	NA	NA	NA	NA		novel transcript, antisense to NFE2L1	lncRNA
ENSG00000266340	2.71662	-0.303724	3.04884	-0.0996198	0.920646	NA		novel transcript, antisense RNF135	lncRNA
ENSG00000252861	0	NA	NA	NA	NA	NA	RNU6-448P	RNA, U6 small nuclear 448, pseudogene [Source:HGNC Symbol;Acc:HGNC:47411]	snRNA
ENSG00000252860	0	NA	NA	NA	NA	NA	RNU6-570P	RNA, U6 small nuclear 570, pseudogene [Source:HGNC Symbol;Acc:HGNC:47533]	snRNA
ENSG00000252863	0	NA	NA	NA	NA	NA	RNU6-1183P	RNA, U6 small nuclear 1183, pseudogene [Source:HGNC Symbol;Acc:HGNC:48146]	snRNA
ENSG00000168310	1263.62	0.00695882	0.43994	0.0158177	0.98738	0.997753	IRF2	interferon regulatory factor 2 [Source:HGNC Symbol;Acc:HGNC:6117]	protein_coding,processed_transcript,nonsense_mediated_decay
ENSG00000252864	0	NA	NA	NA	NA	NA	RNA5SP278	RNA, 5S ribosomal pseudogene 278 [Source:HGNC Symbol;Acc:HGNC:43178]	rRNA_pseudogene
ENSG00000252867	0	NA	NA	NA	NA	NA	RNU6-909P	RNA, U6 small nuclear 909, pseudogene [Source:HGNC Symbol;Acc:HGNC:47872]	snRNA
ENSG00000168314	0	NA	NA	NA	NA	NA	MOBP	myelin associated oligodendrocyte basic protein [Source:HGNC Symbol;Acc:HGNC:7189]	protein_coding,nonsense_mediated_decay,processed_transcript
ENSG00000252869	0	NA	NA	NA	NA	NA	NA	NA	NA
ENSG00000262456	0	NA	NA	NA	NA	NA		novel transcript, antisense to MNT	lncRNA
ENSG00000212135	4.04243	5.02831	2.47619	2.03067	0.0422888	NA	SNORD67	small nucleolar RNA, C/D box 67 [Source:HGNC Symbol;Acc:HGNC:32728]	snoRNA
ENSG00000262454	57.0636	-1.17741	1.01949	-1.1549	0.248131	0.757478	MIR193BHG	MIR193B host gene [Source:HGNC Symbol;Acc:HGNC:51945]	lncRNA
ENSG00000212133	0	NA	NA	NA	NA	NA	RNU6-1168P	RNA, U6 small nuclear 1168, pseudogene [Source:HGNC Symbol;Acc:HGNC:48131]	snRNA
ENSG00000241073	0	NA	NA	NA	NA	NA		novel transcript	lncRNA
ENSG00000268416	0	NA	NA	NA	NA	NA		novel transcript	lncRNA
ENSG00000114268	2618.44	0.976242	0.612368	1.59421	0.11089	0.61546	PFKFB4	6-phosphofructo-2-kinase/fructose-2,6-biphosphatase 4 [Source:HGNC Symbol;Acc:HGNC:8875]	protein_coding,nonsense_mediated_decay,processed_transcript,retained_intron
ENSG00000241074	0	NA	NA	NA	NA	NA	RN7SL813P	RNA, 7SL, cytoplasmic 813, pseudogene [Source:HGNC Symbol;Acc:HGNC:46829]	misc_RNA
ENSG00000268412	5.51625	-6.37015	4.22294	-1.50846	0.131436	NA	TRMT112P6	tRNA methyltransferase subunit 11-2 pseudogene 6 [Source:HGNC Symbol;Acc:HGNC:44025]	processed_pseudogene
ENSG00000200673	0	NA	NA	NA	NA	NA	RN7SKP174	RN7SK pseudogene 174 [Source:HGNC Symbol;Acc:HGNC:45898]	misc_RNA
ENSG00000265867	1.84597	-0.377902	2.6229	-0.144078	0.885439	NA	MIR4516	microRNA 4516 [Source:HGNC Symbol;Acc:HGNC:41617]	miRNA
ENSG00000200670	0	NA	NA	NA	NA	NA	RNU6-912P	RNA, U6 small nuclear 912, pseudogene [Source:HGNC Symbol;Acc:HGNC:47875]	snRNA
ENSG00000200677	0.315824	1.37626	4.53891	0.303214	0.761727	NA		Small nucleolar RNA SNORD18 [Source:RFAM;Acc:RF00093]	snoRNA
ENSG00000040487	1283.69	-0.742504	0.581692	-1.27646	0.201794	0.725993	SLC66A1	solute carrier family 66 member 1 [Source:HGNC Symbol;Acc:HGNC:26001]	protein_coding,nonsense_mediated_decay
ENSG00000200674	1.75752	1.12126	4.33177	0.258846	0.795754	NA	RN7SKP160	RN7SK pseudogene 160 [Source:HGNC Symbol;Acc:HGNC:45884]	misc_RNA
ENSG00000204709	0	NA	NA	NA	NA	NA	LINC01556	long intergenic non-protein coding RNA 1556 [Source:HGNC Symbol;Acc:HGNC:21195]	lncRNA
ENSG00000206816	0.690811	-1.91639	4.43718	-0.431894	0.665819	NA		Y RNA [Source:RFAM;Acc:RF00019]	misc_RNA
ENSG00000146833	1350.73	-0.160464	0.441675	-0.363308	0.716375	0.944305	TRIM4	tripartite motif containing 4 [Source:HGNC Symbol;Acc:HGNC:16275]	protein_coding,retained_intron
ENSG00000204703	0	NA	NA	NA	NA	NA	OR2B3	olfactory receptor family 2 subfamily B member 3 [Source:HGNC Symbol;Acc:HGNC:8238]	protein_coding
ENSG00000204702	0	NA	NA	NA	NA	NA	OR2J1	olfactory receptor family 2 subfamily J member 1 [Source:HGNC Symbol;Acc:HGNC:8259]	protein_coding
ENSG00000204701	0	NA	NA	NA	NA	NA	OR2J3	olfactory receptor family 2 subfamily J member 3 [Source:HGNC Symbol;Acc:HGNC:8261]	protein_coding
ENSG00000204700	0	NA	NA	NA	NA	NA	OR2J2	olfactory receptor family 2 subfamily J member 2 [Source:HGNC Symbol;Acc:HGNC:8260]	protein_coding
ENSG00000204706	9.47063	-1.49282	1.97301	-0.756621	0.449277	0.862807	MAMDC2-AS1	MAMDC2 antisense RNA 1 [Source:HGNC Symbol;Acc:HGNC:48719]	lncRNA
ENSG00000204705	0	NA	NA	NA	NA	NA	UBTFL5	UBTF like 5 (pseudogene) [Source:HGNC Symbol;Acc:HGNC:35405]	unprocessed_pseudogene
ENSG00000204704	0	NA	NA	NA	NA	NA	OR2W1	olfactory receptor family 2 subfamily W member 1 [Source:HGNC Symbol;Acc:HGNC:8281]	protein_coding
ENSG00000227973	12.2298	-1.32201	1.2288	-1.07585	0.281994	0.777978	PIN4P1	peptidylprolyl cis/trans isomerase, NIMA-interacting 4 pseudogene 1 [Source:HGNC Symbol;Acc:HGNC:44193]	processed_pseudogene
ENSG00000153107	1770.66	0.743404	0.443318	1.67691	0.0935603	0.583017	ANAPC1	anaphase promoting complex subunit 1 [Source:HGNC Symbol;Acc:HGNC:19988]	nonsense_mediated_decay,protein_coding,retained_intron,processed_transcript
ENSG00000228778	0	NA	NA	NA	NA	NA		novel transcript	lncRNA
ENSG00000228779	5.2486	-1.68579	1.39964	-1.20444	0.228418	NA		novel transcript	lncRNA
ENSG00000228775	12.3232	1.36367	1.10648	1.23244	0.217785	0.736427	WEE2-AS1	WEE2 antisense RNA 1 [Source:HGNC Symbol;Acc:HGNC:48669]	lncRNA,retained_intron
ENSG00000228776	0	NA	NA	NA	NA	NA		ribosomal protein L21 (RPL21) pseudogene	processed_pseudogene
ENSG00000228777	0	NA	NA	NA	NA	NA	LINC02534	long intergenic non-protein coding RNA 2534 [Source:HGNC Symbol;Acc:HGNC:53567]	lncRNA
ENSG00000228770	0	NA	NA	NA	NA	NA		pseudogene similar to part of mitochondrially encoded NADH dehydrogenase 2 MT-ND2	processed_pseudogene
ENSG00000228771	0	NA	NA	NA	NA	NA		GAGE family member pseudogene	unprocessed_pseudogene
ENSG00000228772	0	NA	NA	NA	NA	NA		novel transcript	lncRNA
ENSG00000222685	0	NA	NA	NA	NA	NA	RN7SKP119	RN7SK pseudogene 119 [Source:HGNC Symbol;Acc:HGNC:45843]	misc_RNA
ENSG00000242134	1.23659	-4.20682	4.37181	-0.962262	0.335918	NA	RPL5P13	ribosomal protein L5 pseudogene 13 [Source:HGNC Symbol;Acc:HGNC:37023]	processed_pseudogene
ENSG00000258052	0	NA	NA	NA	NA	NA		novel protein	nonsense_mediated_decay
ENSG00000226646	0	NA	NA	NA	NA	NA	RPL7P37	ribosomal protein L7 pseudogene 37 [Source:HGNC Symbol;Acc:HGNC:36656]	processed_pseudogene
ENSG00000226647	7.22989	-1.15103	1.94217	-0.592655	0.553412	NA		novel transcript	lncRNA
ENSG00000226644	0.989274	-3.88373	4.38273	-0.886143	0.37554	NA		novel transcript	lncRNA
ENSG00000226645	5.58217	-1.29329	3.68994	-0.35049	0.725971	NA		novel transcript	lncRNA
ENSG00000226642	0.204306	-1.7129	4.5545	-0.37609	0.70685	NA	ACTG1P12	actin gamma 1 pseudogene 12 [Source:HGNC Symbol;Acc:HGNC:44496]	processed_pseudogene
ENSG00000226643	0	NA	NA	NA	NA	NA		novel transcript	lncRNA
ENSG00000226640	0	NA	NA	NA	NA	NA		novel transcript	lncRNA
ENSG00000226641	0	NA	NA	NA	NA	NA	SHISA5P1	SHISA5 pseudogene 1 [Source:HGNC Symbol;Acc:HGNC:54937]	processed_pseudogene
ENSG00000164047	0	NA	NA	NA	NA	NA	CAMP	cathelicidin antimicrobial peptide [Source:HGNC Symbol;Acc:HGNC:1472]	protein_coding
ENSG00000167004	31009.5	0.0054824	0.54815	0.0100016	0.99202	0.998864	PDIA3	protein disulfide isomerase family A member 3 [Source:HGNC Symbol;Acc:HGNC:4606]	processed_transcript,protein_coding,nonsense_mediated_decay,retained_intron
ENSG00000226648	6.80256	1.9068	3.64106	0.523692	0.600493	NA	PLCG1-AS1	PLCG1 antisense RNA 1 [Source:HGNC Symbol;Acc:HGNC:40450]	lncRNA
ENSG00000226649	0.473736	1.95293	4.49604	0.434367	0.664022	NA		novel transcript	lncRNA
ENSG00000158022	62.488	-5.57831	4.18941	-1.33153	0.183016	0.710378	TRIM63	tripartite motif containing 63 [Source:HGNC Symbol;Acc:HGNC:16007]	protein_coding,processed_transcript
ENSG00000158023	435.116	0.749485	0.748452	1.00138	0.316643	0.80045	CFAP251	cilia and flagella associated protein 251 [Source:HGNC Symbol;Acc:HGNC:28506]	protein_coding,retained_intron,processed_transcript
ENSG00000183242	1.99198	-0.677862	3.22885	-0.209939	0.833715	NA	WT1-AS	WT1 antisense RNA [Source:HGNC Symbol;Acc:HGNC:18135]	lncRNA
ENSG00000198723	2.26993	1.28626	3.31494	0.388018	0.698003	NA	TEX45	testis expressed 45 [Source:HGNC Symbol;Acc:HGNC:24745]	protein_coding,nonsense_mediated_decay,retained_intron
ENSG00000167800	0	NA	NA	NA	NA	NA	TBX10	T-box transcription factor 10 [Source:HGNC Symbol;Acc:HGNC:11593]	protein_coding
ENSG00000236492	0	NA	NA	NA	NA	NA	DDR1-DT	DDR1 divergent transcript [Source:HGNC Symbol;Acc:HGNC:28694]	lncRNA
ENSG00000198722	3179.73	0.716559	0.574103	1.24814	0.211981	0.732609	UNC13B	unc-13 homolog B [Source:HGNC Symbol;Acc:HGNC:12566]	protein_coding,nonsense_mediated_decay,processed_transcript
ENSG00000239552	67.6381	22.559	4.40805	5.11768	3.09315e-07	7.08367e-05	HOXB-AS2	HOXB cluster antisense RNA 2 [Source:HGNC Symbol;Acc:HGNC:40284]	lncRNA
ENSG00000227412	0	NA	NA	NA	NA	NA	STK33P1	serine/threonine kinase 33 pseudogene 1 [Source:HGNC Symbol;Acc:HGNC:26871]	processed_pseudogene
ENSG00000183248	27.0743	0.0686075	1.20836	0.0567772	0.954723	0.991631	PRR36	proline rich 36 [Source:HGNC Symbol;Acc:HGNC:26172]	protein_coding
ENSG00000183249	0	NA	NA	NA	NA	NA	NF1P3	neurofibromin 1 pseudogene 3 [Source:HGNC Symbol;Acc:HGNC:7766]	unprocessed_pseudogene
ENSG00000127774	319.647	0.0645521	0.710794	0.0908169	0.927638	0.986178	EMC6	ER membrane protein complex subunit 6 [Source:HGNC Symbol;Acc:HGNC:28430]	protein_coding
ENSG00000239927	0	NA	NA	NA	NA	NA	RPP21	ribonuclease P/MRP subunit p21 [Source:HGNC Symbol;Acc:HGNC:21300]	protein_coding,retained_intron,processed_transcript
ENSG00000239926	9.79534	-3.31447	1.23515	-2.68346	0.00728643	0.182512	PRDX3P4	peroxiredoxin 3 pseudogene 4 [Source:HGNC Symbol;Acc:HGNC:44643]	processed_pseudogene
ENSG00000143753	5104.91	-0.0567085	0.546475	-0.103772	0.917351	0.984111	DEGS1	delta 4-desaturase, sphingolipid 1 [Source:HGNC Symbol;Acc:HGNC:13709]	protein_coding,processed_transcript
ENSG00000239923	0	NA	NA	NA	NA	NA	RN7SL864P	RNA, 7SL, cytoplasmic 864, pseudogene [Source:HGNC Symbol;Acc:HGNC:46880]	misc_RNA
ENSG00000239922	60.5881	0.427998	1.27251	0.336343	0.736612	0.949721		novel transcript	lncRNA
ENSG00000239921	0	NA	NA	NA	NA	NA	LINC01471	long intergenic non-protein coding RNA 1471 [Source:HGNC Symbol;Acc:HGNC:51106]	lncRNA
ENSG00000239920	0	NA	NA	NA	NA	NA		novel transcript	nonsense_mediated_decay,processed_transcript,retained_intron
ENSG00000233924	0.408611	-2.62764	4.45757	-0.589479	0.55554	NA	RPSAP13	ribosomal protein SA pseudogene 13 [Source:HGNC Symbol;Acc:HGNC:6505]	processed_pseudogene
ENSG00000233927	15303.9	-0.516488	0.5275	-0.979125	0.327518	0.807657	RPS28	ribosomal protein S28 [Source:HGNC Symbol;Acc:HGNC:10418]	retained_intron,protein_coding
ENSG00000233926	0.770804	2.62995	4.46307	0.58927	0.55568	NA		novel transcript	lncRNA
ENSG00000233921	0	NA	NA	NA	NA	NA	RPS15AP40	ribosomal protein S15a pseudogene 40 [Source:HGNC Symbol;Acc:HGNC:36041]	processed_pseudogene
ENSG00000233920	0	NA	NA	NA	NA	NA		novel transcript	lncRNA
ENSG00000239432	0	NA	NA	NA	NA	NA		pseudogene similar to part of chromosome 11 open reading frame2 (C11orf2)	processed_pseudogene
ENSG00000233922	4.48839	5.17861	3.40997	1.51867	0.128846	NA	LINC01694	long intergenic non-protein coding RNA 1694 [Source:HGNC Symbol;Acc:HGNC:52481]	lncRNA
ENSG00000173838	10.0205	6.33536	4.2715	1.48317	0.138029	0.653051	MARCHF10	membrane associated ring-CH-type finger 10 [Source:HGNC Symbol;Acc:HGNC:26655]	processed_transcript,protein_coding
ENSG00000233929	0	NA	NA	NA	NA	NA	MT1XP1	metallothionein 1X pseudogene 1 [Source:HGNC Symbol;Acc:HGNC:7442]	processed_pseudogene
ENSG00000122729	7027.19	0.400093	0.610259	0.655613	0.512073	0.883619	ACO1	aconitase 1 [Source:HGNC Symbol;Acc:HGNC:117]	protein_coding
ENSG00000227418	0	NA	NA	NA	NA	NA	PCGEM1	PCGEM1 prostate-specific transcript [Source:HGNC Symbol;Acc:HGNC:30145]	lncRNA
ENSG00000245311	0	NA	NA	NA	NA	NA	ARNTL2-AS1	ARNTL2 antisense RNA 1 [Source:HGNC Symbol;Acc:HGNC:49892]	lncRNA
ENSG00000245317	40.9406	-0.390402	0.61926	-0.630434	0.528411	0.889543		novel transcript	lncRNA
ENSG00000165406	1121.36	-0.00274679	0.581688	-0.00472211	0.996232	0.999222	MARCHF8	membrane associated ring-CH-type finger 8 [Source:HGNC Symbol;Acc:HGNC:23356]	protein_coding,processed_transcript,retained_intron
ENSG00000165409	5.14523	0.721486	3.79619	0.190055	0.849266	NA	TSHR	thyroid stimulating hormone receptor [Source:HGNC Symbol;Acc:HGNC:12373]	processed_transcript,protein_coding,retained_intron,nonsense_mediated_decay
ENSG00000257998	0	NA	NA	NA	NA	NA		TAF9 RNA polymerase II, TATA box binding protein (TBP)-associated factor, 32kDa (TAF9) pseudogene	processed_pseudogene
ENSG00000257999	0	NA	NA	NA	NA	NA	NA	NA	NA
ENSG00000241258	411.74	1.22478	0.962778	1.27214	0.203325	0.726287	CRCP	CGRP receptor component [Source:HGNC Symbol;Acc:HGNC:17888]	nonsense_mediated_decay,protein_coding,retained_intron,processed_transcript
ENSG00000258051	0	NA	NA	NA	NA	NA		SCO cytochrome oxidase deficient homolog 1 (yeast) (SCO1) pseudogene	processed_pseudogene
ENSG00000257991	0	NA	NA	NA	NA	NA		vacuolar protein sorting 24 homolog (S. cerevisiae) (VPS24) pseudogene	processed_pseudogene
ENSG00000257997	0	NA	NA	NA	NA	NA		novel transcript	lncRNA
ENSG00000257994	0	NA	NA	NA	NA	NA		synaptonemal complex central element protein 2 (SYCE2) pseudogene	unprocessed_pseudogene
ENSG00000257995	0	NA	NA	NA	NA	NA		novel transcript	lncRNA
ENSG00000206635	0	NA	NA	NA	NA	NA	RNU6-1062P	RNA, U6 small nuclear 1062, pseudogene [Source:HGNC Symbol;Acc:HGNC:48025]	snRNA
ENSG00000206634	4.4102	-1.31614	1.76646	-0.745076	0.456226	NA	SNORA22	small nucleolar RNA, H/ACA box 22 [Source:HGNC Symbol;Acc:HGNC:32612]	snoRNA
ENSG00000206637	0	NA	NA	NA	NA	NA	SNORA70H	small nucleolar RNA, H/ACA box 70H [Source:HGNC Symbol;Acc:HGNC:52214]	snoRNA
ENSG00000206636	0	NA	NA	NA	NA	NA		Y RNA [Source:RFAM;Acc:RF00019]	misc_RNA
ENSG00000206631	0	NA	NA	NA	NA	NA	RNU6-657P	RNA, U6 small nuclear 657, pseudogene [Source:HGNC Symbol;Acc:HGNC:47620]	snRNA
ENSG00000206630	3.52359	-0.30811	1.60666	-0.191771	0.847921	NA	SNORD60	small nucleolar RNA, C/D box 60 [Source:HGNC Symbol;Acc:HGNC:10217]	snoRNA
ENSG00000256691	0	NA	NA	NA	NA	NA		novel transcript	lncRNA
ENSG00000225224	2.98594	-4.44547	2.59642	-1.71215	0.086869	NA	RPS27AP12	RPS27A pseudogene 12 [Source:HGNC Symbol;Acc:HGNC:35732]	processed_pseudogene
ENSG00000265891	0	NA	NA	NA	NA	NA	NA	NA	NA
ENSG00000255843	3.84928	-2.56213	3.7591	-0.681581	0.495504	NA		novel transcript	lncRNA
ENSG00000206639	0.550259	2.14715	4.48498	0.478743	0.632121	NA		Y RNA [Source:RFAM;Acc:RF00019]	misc_RNA
ENSG00000255847	0	NA	NA	NA	NA	NA		novel transcript	lncRNA
ENSG00000255845	0	NA	NA	NA	NA	NA		novel transcript	lncRNA
ENSG00000207944	1.13997	1.49852	2.94252	0.509264	0.610567	NA	MIR574	microRNA 574 [Source:HGNC Symbol;Acc:HGNC:32830]	miRNA
ENSG00000254718	1.20975	3.28839	4.44276	0.740168	0.459198	NA		novel transcript, antisense to PPM1A	lncRNA
ENSG00000207946	0	NA	NA	NA	NA	NA	MIR516B1	microRNA 516b-1 [Source:HGNC Symbol;Acc:HGNC:32122]	miRNA
ENSG00000207947	0.597932	-0.0369817	4.43259	-0.00834314	0.993343	NA	MIR152	microRNA 152 [Source:HGNC Symbol;Acc:HGNC:31538]	miRNA
ENSG00000207940	0.494637	-2.87816	4.43718	-0.648646	0.516567	NA	MIR567	microRNA 567 [Source:HGNC Symbol;Acc:HGNC:32823]	miRNA
ENSG00000207941	0	NA	NA	NA	NA	NA	MIR552	microRNA 552 [Source:HGNC Symbol;Acc:HGNC:32808]	miRNA
ENSG00000207942	0	NA	NA	NA	NA	NA	MIR136	microRNA 136 [Source:HGNC Symbol;Acc:HGNC:31522]	miRNA
ENSG00000207943	0.315824	1.37626	4.53891	0.303214	0.761727	NA	MIR634	microRNA 634 [Source:HGNC Symbol;Acc:HGNC:32890]	miRNA
ENSG00000254710	0.612917	-3.20844	4.41507	-0.726702	0.467409	NA		novel transcript	lncRNA
ENSG00000254713	0	NA	NA	NA	NA	NA	HNRNPA1P72	heterogeneous nuclear ribonucleoprotein A1 pseudogene 72 [Source:HGNC Symbol;Acc:HGNC:48802]	processed_pseudogene
ENSG00000254712	0	NA	NA	NA	NA	NA		phosphorylated adaptor for RNA export (PHAX) pseudogene	processed_pseudogene
ENSG00000254715	3.4712	0.352156	2.54213	0.138528	0.889823	NA	OR7E154P	olfactory receptor family 7 subfamily E member 154 pseudogene [Source:HGNC Symbol;Acc:HGNC:31309]	unprocessed_pseudogene
ENSG00000207949	0.80571	-0.927204	3.17643	-0.291901	0.770362	NA	NA	NA	NA
ENSG00000254717	3.4586	1.09826	2.93018	0.374809	0.707803	NA	GLYATL1P2	glycine-N-acyltransferase like 1 pseudogene 2 [Source:HGNC Symbol;Acc:HGNC:37863]	processed_transcript,transcribed_unprocessed_pseudogene
ENSG00000147614	49.2215	-4.81023	1.2254	-3.92544	8.65721e-05	0.0080844	ATP6V0D2	ATPase H+ transporting V0 subunit d2 [Source:HGNC Symbol;Acc:HGNC:18266]	protein_coding
ENSG00000278137	0	NA	NA	NA	NA	NA		YME1-like 1 (S. cerevisiae) pseudogene	processed_pseudogene
ENSG00000278136	1.54291	-2.15759	3.28436	-0.656927	0.511228	NA	NA	NA	NA
ENSG00000278135	0	NA	NA	NA	NA	NA		U2 spliceosomal RNA [Source:RFAM;Acc:RF00004]	snRNA
ENSG00000278134	16.5768	1.0249	1.39867	0.732766	0.463701	0.866876	NA	NA	NA
ENSG00000278133	93.109	-0.167753	0.533084	-0.314685	0.753001	0.95205		novel transcript, sense intronic to KAT8	lncRNA
ENSG00000158683	18.8696	-1.50796	1.86003	-0.810715	0.41753	0.84941	PKD1L1	polycystin 1 like 1, transient receptor potential channel interacting [Source:HGNC Symbol;Acc:HGNC:18053]	protein_coding,retained_intron,processed_transcript
ENSG00000278131	2.19857	-0.391231	4.25738	-0.0918946	0.926782	NA		otopetrin 1 (OTOP1) pseudogene	unprocessed_pseudogene
ENSG00000278130	0	NA	NA	NA	NA	NA		family with sequence similarity 166, member A (FAM166A) pseudogene	unprocessed_pseudogene
ENSG00000240842	0	NA	NA	NA	NA	NA		novel transcript	lncRNA
ENSG00000225222	0.408611	-2.62764	4.45757	-0.589479	0.55554	NA	CHCHD4P5	coiled-coil-helix-coiled-coil-helix domain containing 4 pseudogene 5 [Source:HGNC Symbol;Acc:HGNC:44493]	processed_pseudogene
ENSG00000240845	0	NA	NA	NA	NA	NA	RPL23AP1	ribosomal protein L23a pseudogene 1 [Source:HGNC Symbol;Acc:HGNC:10318]	transcribed_processed_pseudogene
ENSG00000278139	0	NA	NA	NA	NA	NA	P3R3URF-PIK3R3	P3R3URF-PIK3R3 readthrough [Source:HGNC Symbol;Acc:HGNC:54999]	protein_coding
ENSG00000240847	0	NA	NA	NA	NA	NA	RN7SL497P	RNA, 7SL, cytoplasmic 497, pseudogene [Source:HGNC Symbol;Acc:HGNC:46513]	misc_RNA
ENSG00000008056	50.2794	-0.487944	0.760595	-0.641529	0.521179	0.887064	SYN1	synapsin I [Source:HGNC Symbol;Acc:HGNC:11494]	protein_coding,retained_intron
ENSG00000130518	207.019	1.49933	1.23335	1.21566	0.224114	0.739499	IQCN	IQ motif containing N [Source:HGNC Symbol;Acc:HGNC:29350]	protein_coding,retained_intron
ENSG00000159374	5.83877	-0.127384	1.97618	-0.0644598	0.948604	NA	M1AP	meiosis 1 associated protein [Source:HGNC Symbol;Acc:HGNC:25183]	protein_coding,processed_transcript,nonsense_mediated_decay
ENSG00000159377	6945.62	-0.675272	0.457904	-1.4747	0.140293	0.655522	PSMB4	proteasome 20S subunit beta 4 [Source:HGNC Symbol;Acc:HGNC:9541]	protein_coding,retained_intron
ENSG00000215864	0	NA	NA	NA	NA	NA	NBPF7	NBPF member 7 [Source:HGNC Symbol;Acc:HGNC:31989]	unprocessed_pseudogene
ENSG00000130511	2831.72	-0.22096	0.642161	-0.344088	0.73078	0.9482	SSBP4	single stranded DNA binding protein 4 [Source:HGNC Symbol;Acc:HGNC:15676]	protein_coding,processed_transcript,nonsense_mediated_decay,retained_intron
ENSG00000130513	28013.6	-0.982523	1.10976	-0.885344	0.375971	0.831514	GDF15	growth differentiation factor 15 [Source:HGNC Symbol;Acc:HGNC:30142]	protein_coding,processed_transcript
ENSG00000130517	3980.21	-0.0386314	0.62539	-0.0617716	0.950745	0.991001	PGPEP1	pyroglutamyl-peptidase I [Source:HGNC Symbol;Acc:HGNC:13568]	protein_coding,nonsense_mediated_decay
ENSG00000230763	0	NA	NA	NA	NA	NA	HLA-DPB1	major histocompatibility complex, class II, DP beta 1 [Source:HGNC Symbol;Acc:HGNC:4940]	protein_coding,retained_intron,processed_transcript
ENSG00000206911	0.385402	1.62502	4.51836	0.359648	0.71911	NA		Y RNA [Source:RFAM;Acc:RF00019]	misc_RNA
ENSG00000164758	182.819	0.17068	0.421902	0.404549	0.685809	0.934901	MED30	mediator complex subunit 30 [Source:HGNC Symbol;Acc:HGNC:23032]	protein_coding,retained_intron
ENSG00000164756	0.392347	1.64757	4.51666	0.364776	0.715279	NA	SLC30A8	solute carrier family 30 member 8 [Source:HGNC Symbol;Acc:HGNC:20303]	protein_coding,processed_transcript,retained_intron
ENSG00000164754	3929.06	0.822819	0.503034	1.63571	0.101899	0.599391	RAD21	RAD21 cohesin complex component [Source:HGNC Symbol;Acc:HGNC:9811]	protein_coding,processed_transcript,retained_intron
ENSG00000164751	918.368	-0.0901129	0.437747	-0.205856	0.836903	0.968969	PEX2	peroxisomal biogenesis factor 2 [Source:HGNC Symbol;Acc:HGNC:9717]	protein_coding,processed_transcript
ENSG00000155508	862.853	0.485169	0.703409	0.689739	0.490358	0.874724	CNOT8	CCR4-NOT transcription complex subunit 8 [Source:HGNC Symbol;Acc:HGNC:9207]	processed_transcript,protein_coding,nonsense_mediated_decay,retained_intron
ENSG00000253836	0	NA	NA	NA	NA	NA		novel transcript	lncRNA
ENSG00000159082	894.724	1.13569	0.407176	2.78919	0.00528392	0.150064	SYNJ1	synaptojanin 1 [Source:HGNC Symbol;Acc:HGNC:11503]	protein_coding,retained_intron,processed_transcript
ENSG00000155506	15168.7	0.0983475	0.417852	0.235365	0.813926	0.963495	LARP1	La ribonucleoprotein 1, translational regulator [Source:HGNC Symbol;Acc:HGNC:29531]	protein_coding,nonsense_mediated_decay,retained_intron
ENSG00000159086	1282.99	0.192856	0.546403	0.352955	0.724122	0.946327	PAXBP1	PAX3 and PAX7 binding protein 1 [Source:HGNC Symbol;Acc:HGNC:13579]	protein_coding,retained_intron,nonsense_mediated_decay,processed_transcript
ENSG00000234093	8.1336	-0.467866	1.24695	-0.37521	0.707505	0.942093	RPS15AP11	ribosomal protein S15a pseudogene 11 [Source:HGNC Symbol;Acc:HGNC:36707]	processed_pseudogene
ENSG00000011478	958.32	-0.742688	0.578506	-1.2838	0.199211	0.723428	QPCTL	glutaminyl-peptide cyclotransferase like [Source:HGNC Symbol;Acc:HGNC:25952]	nonsense_mediated_decay,protein_coding,retained_intron
ENSG00000264358	0	NA	NA	NA	NA	NA	MIR3122	microRNA 3122 [Source:HGNC Symbol;Acc:HGNC:38320]	miRNA
ENSG00000251778	0	NA	NA	NA	NA	NA			snoRNA
ENSG00000235804	0	NA	NA	NA	NA	NA		ribosomal protein S24 (RPS24) pseudogene	processed_pseudogene
ENSG00000230769	5.33006	-3.16475	2.4136	-1.31121	0.189786	NA		riboflavin kinase (RFK) pseudogene	processed_pseudogene
ENSG00000235805	0	NA	NA	NA	NA	NA	SOCS5P3	suppressor of cytokine signaling 5 pseudogene 3 [Source:HGNC Symbol;Acc:HGNC:44599]	processed_pseudogene
ENSG00000010704	744.74	0.242345	0.462464	0.52403	0.600258	0.913913	HFE	homeostatic iron regulator [Source:HGNC Symbol;Acc:HGNC:4886]	protein_coding,retained_intron
ENSG00000196616	0	NA	NA	NA	NA	NA	ADH1B	alcohol dehydrogenase 1B (class I), beta polypeptide [Source:HGNC Symbol;Acc:HGNC:250]	protein_coding,retained_intron
ENSG00000125046	2.48913	-0.538346	4.18291	-0.128701	0.897594	NA	SSUH2	ssu-2 homolog [Source:HGNC Symbol;Acc:HGNC:24809]	protein_coding,nonsense_mediated_decay,retained_intron,processed_transcript
ENSG00000238830	0	NA	NA	NA	NA	NA	RNU7-46P	RNA, U7 small nuclear 46 pseudogene [Source:HGNC Symbol;Acc:HGNC:34142]	snRNA
ENSG00000196611	130054	0.634522	1.98057	0.320374	NA	NA	MMP1	matrix metallopeptidase 1 [Source:HGNC Symbol;Acc:HGNC:7155]	retained_intron,processed_transcript,protein_coding
ENSG00000196610	0	NA	NA	NA	NA	NA	HLA-DQB2	major histocompatibility complex, class II, DQ beta 2 [Source:HGNC Symbol;Acc:HGNC:4945]	protein_coding
ENSG00000274302	0	NA	NA	NA	NA	NA	NA	NA	NA
ENSG00000225480	0	NA	NA	NA	NA	NA		N-acetylated alpha-linked acidic dipeptidase 2 (NAALAD2) pseudogene	processed_pseudogene
ENSG00000081913	907.146	0.803067	0.5145	1.56087	0.118554	0.629313	PHLPP1	PH domain and leucine rich repeat protein phosphatase 1 [Source:HGNC Symbol;Acc:HGNC:20610]	protein_coding,processed_transcript
ENSG00000238836	0	NA	NA	NA	NA	NA	NA	NA	NA
ENSG00000235801	0	NA	NA	NA	NA	NA	LINC02569	long intergenic non-protein coding RNA 2569 [Source:HGNC Symbol;Acc:HGNC:39760]	lncRNA
ENSG00000120498	0	NA	NA	NA	NA	NA	TEX11	testis expressed 11 [Source:HGNC Symbol;Acc:HGNC:11733]	protein_coding
ENSG00000252002	0	NA	NA	NA	NA	NA	RNA5SP154	RNA, 5S ribosomal pseudogene 154 [Source:HGNC Symbol;Acc:HGNC:43054]	rRNA_pseudogene
ENSG00000252001	0	NA	NA	NA	NA	NA	RNA5SP303	RNA, 5S ribosomal pseudogene 303 [Source:HGNC Symbol;Acc:HGNC:43203]	rRNA_pseudogene
ENSG00000252000	0	NA	NA	NA	NA	NA	NA	NA	NA
ENSG00000252005	0	NA	NA	NA	NA	NA	RNU4ATAC8P	RNA, U4atac small nuclear 8, pseudogene [Source:HGNC Symbol;Acc:HGNC:46894]	snRNA
ENSG00000252004	0	NA	NA	NA	NA	NA	NA	NA	NA
ENSG00000235803	0	NA	NA	NA	NA	NA	MTCO2P23	MT-CO2 pseudogene 23 [Source:HGNC Symbol;Acc:HGNC:52152]	processed_pseudogene
ENSG00000005471	318.697	1.71184	1.8679	0.916448	NA	NA	ABCB4	ATP binding cassette subfamily B member 4 [Source:HGNC Symbol;Acc:HGNC:45]	protein_coding,retained_intron,nonsense_mediated_decay
ENSG00000245293	0.810461	-1.19258	4.41333	-0.270222	0.78699	NA	CYP2U1-AS1	CYP2U1 and SGMS2 antisense RNA 1 [Source:HGNC Symbol;Acc:HGNC:54817]	lncRNA
ENSG00000256713	1.10538	3.16462	4.44591	0.711804	0.476586	NA	PGA5	pepsinogen A5 [Source:HGNC Symbol;Acc:HGNC:8887]	protein_coding,retained_intron
ENSG00000256712	0.408611	-2.62764	4.45757	-0.589479	0.55554	NA		novel transcript	lncRNA
ENSG00000125753	3758.97	-0.144545	0.539912	-0.267719	0.788916	0.960739	VASP	vasodilator stimulated phosphoprotein [Source:HGNC Symbol;Acc:HGNC:12652]	protein_coding,nonsense_mediated_decay,processed_transcript,retained_intron
ENSG00000256717	1.54161	3.63262	4.43528	0.819027	0.412771	NA	LINC02698	long intergenic non-protein coding RNA 2698 [Source:HGNC Symbol;Acc:HGNC:54212]	lncRNA
ENSG00000256714	0	NA	NA	NA	NA	NA		novel transcript	lncRNA
ENSG00000037280	3.68401	-2.08512	3.85193	-0.541318	0.588289	NA	FLT4	fms related receptor tyrosine kinase 4 [Source:HGNC Symbol;Acc:HGNC:3767]	protein_coding,retained_intron,processed_transcript
ENSG00000254822	0	NA	NA	NA	NA	NA		novel transcript	lncRNA
ENSG00000235501	65.8714	-0.220959	0.685008	-0.322564	0.747026	0.951733	CNN3-DT	CNN3 divergent transcript [Source:HGNC Symbol;Acc:HGNC:54176]	lncRNA
ENSG00000243003	0	NA	NA	NA	NA	NA	LY6G6F	lymphocyte antigen 6 family member G6F [Source:HGNC Symbol;Acc:HGNC:13933]	protein_coding
ENSG00000160124	852.582	-0.451448	0.370184	-1.21952	0.222646	0.738455	CCDC58	coiled-coil domain containing 58 [Source:HGNC Symbol;Acc:HGNC:31136]	protein_coding,processed_transcript,retained_intron
ENSG00000243004	31.1916	21.5066	3.80309	5.65504	1.5581e-08	9.08275e-06		novel transcript, sense overlapping to MACC1	lncRNA
ENSG00000243007	1.53606	-1.42814	2.787	-0.512431	0.60835	NA	RPL12P35	ribosomal protein L12 pseudogene 35 [Source:HGNC Symbol;Acc:HGNC:35969]	processed_pseudogene
ENSG00000235500	0.741956	-3.46679	4.40092	-0.787742	0.430848	NA	SNX19P2	sorting nexin 19 pseudogene 2 [Source:HGNC Symbol;Acc:HGNC:38115]	processed_pseudogene
ENSG00000243009	0	NA	NA	NA	NA	NA	RPP21	ribonuclease P/MRP subunit p21 [Source:HGNC Symbol;Acc:HGNC:21300]	protein_coding,processed_transcript,retained_intron
ENSG00000243008	3.35176	-1.11314	3.98661	-0.27922	0.780076	NA		novel transcript	lncRNA
ENSG00000203914	7.81919	0.724512	1.22879	0.589615	0.555449	NA	HSP90B3P	heat shock protein 90 beta family member 3, pseudogene [Source:HGNC Symbol;Acc:HGNC:12100]	processed_pseudogene
ENSG00000203910	0	NA	NA	NA	NA	NA	C1orf146	chromosome 1 open reading frame 146 [Source:HGNC Symbol;Acc:HGNC:24032]	protein_coding
ENSG00000232736	0	NA	NA	NA	NA	NA		glycine cleavage system protein H (aminomethyl carrier) (GCSH) pseudogene	processed_pseudogene
ENSG00000277370	1.80412	-0.585431	2.03207	-0.288096	0.773274	NA	SNORD49A	small nucleolar RNA, C/D box 49A [Source:HGNC Symbol;Acc:HGNC:10189]	snoRNA
ENSG00000277371	1.50456	-3.33743	3.18804	-1.04686	0.295165	NA		Metazoan signal recognition particle RNA [Source:RFAM;Acc:RF00017]	misc_RNA
ENSG00000277372	0	NA	NA	NA	NA	NA	NA	NA	NA
ENSG00000274938	0	NA	NA	NA	NA	NA	NA	NA	NA
ENSG00000277374	0	NA	NA	NA	NA	NA		U1 spliceosomal RNA [Source:RFAM;Acc:RF00003]	snRNA
ENSG00000231386	0	NA	NA	NA	NA	NA	MOB4P1	MOB4 pseudogene 1 [Source:HGNC Symbol;Acc:HGNC:54749]	processed_pseudogene
ENSG00000277376	0	NA	NA	NA	NA	NA	KIR2DP1	killer cell immunoglobulin like receptor, two Ig domains pseudogene 1 [Source:HGNC Symbol;Acc:HGNC:16344]	unprocessed_pseudogene
ENSG00000277377	0	NA	NA	NA	NA	NA	SERPINA1	serpin family A member 1 [Source:HGNC Symbol;Acc:HGNC:8941]	protein_coding
ENSG00000274933	64.8607	-0.390693	0.833677	-0.468639	0.639328	0.926567	TBC1D3I	TBC1 domain family member 3I [Source:HGNC Symbol;Acc:HGNC:32709]	protein_coding
ENSG00000274932	0	NA	NA	NA	NA	NA	MIR7150	microRNA 7150 [Source:HGNC Symbol;Acc:HGNC:49982]	miRNA
ENSG00000231389	107.344	-0.800351	0.882406	-0.907011	0.364401	0.824607	HLA-DPA1	major histocompatibility complex, class II, DP alpha 1 [Source:HGNC Symbol;Acc:HGNC:4938]	protein_coding,retained_intron,processed_transcript
ENSG00000231388	0	NA	NA	NA	NA	NA	FMN2P1	FMN2 pseudogene 1 [Source:HGNC Symbol;Acc:HGNC:54909]	processed_pseudogene
ENSG00000274937	1.58565	0.922959	4.33655	0.212832	0.831458	NA		novel transcript	lncRNA
ENSG00000274936	0	NA	NA	NA	NA	NA	NA	NA	NA
ENSG00000274935	0	NA	NA	NA	NA	NA	LILRA1	leukocyte immunoglobulin like receptor A1 [Source:HGNC Symbol;Acc:HGNC:6602]	protein_coding,retained_intron,processed_transcript
ENSG00000274934	0	NA	NA	NA	NA	NA			misc_RNA
ENSG00000176928	527.14	0.598713	1.31186	0.456387	0.648112	0.927933	GCNT4	glucosaminyl (N-acetyl) transferase 4 [Source:HGNC Symbol;Acc:HGNC:17973]	protein_coding
ENSG00000251857	0	NA	NA	NA	NA	NA	RNA5SP362	RNA, 5S ribosomal pseudogene 362 [Source:HGNC Symbol;Acc:HGNC:43262]	rRNA_pseudogene
ENSG00000174429	1.17704	3.24128	4.44393	0.729374	0.465773	NA	ABRA	actin binding Rho activating protein [Source:HGNC Symbol;Acc:HGNC:30655]	protein_coding
ENSG00000176923	0	NA	NA	NA	NA	NA	OR7A15P	olfactory receptor family 7 subfamily A member 15 pseudogene [Source:HGNC Symbol;Acc:HGNC:8361]	unprocessed_pseudogene
ENSG00000176922	0	NA	NA	NA	NA	NA	OR51S1	olfactory receptor family 51 subfamily S member 1 [Source:HGNC Symbol;Acc:HGNC:15204]	protein_coding
ENSG00000181027	1409.69	0.936166	0.676333	1.38418	0.166303	0.690288	FKRP	fukutin related protein [Source:HGNC Symbol;Acc:HGNC:17997]	processed_transcript,protein_coding,retained_intron
ENSG00000176927	24.4301	-0.423965	0.859026	-0.493542	0.62163	0.92221	EFCAB5	EF-hand calcium binding domain 5 [Source:HGNC Symbol;Acc:HGNC:24801]	protein_coding,processed_transcript,nonsense_mediated_decay,retained_intron
ENSG00000232739	7.51038	-2.04273	1.75489	-1.16402	0.244416	NA		novel transcript	lncRNA
ENSG00000176925	0	NA	NA	NA	NA	NA	OR51F2	olfactory receptor family 51 subfamily F member 2 [Source:HGNC Symbol;Acc:HGNC:15197]	protein_coding
ENSG00000269848	0	NA	NA	NA	NA	NA		family with sequence similarity 201, member A (FAM201A) pseudogene	processed_pseudogene
ENSG00000198169	964.821	-0.408534	0.573098	-0.712851	0.475938	0.869572	ZNF251	zinc finger protein 251 [Source:HGNC Symbol;Acc:HGNC:13045]	processed_transcript,protein_coding,retained_intron
ENSG00000198168	992.924	-0.320113	0.778559	-0.411161	0.680954	0.934019	SVIP	small VCP interacting protein [Source:HGNC Symbol;Acc:HGNC:25238]	processed_transcript,protein_coding
ENSG00000198162	3107.3	0.694036	0.487694	1.4231	0.154708	0.67501	MAN1A2	mannosidase alpha class 1A member 2 [Source:HGNC Symbol;Acc:HGNC:6822]	protein_coding,processed_transcript
ENSG00000198160	1315.72	0.813678	0.595791	1.36571	0.17203	0.697501	MIER1	MIER1 transcriptional regulator [Source:HGNC Symbol;Acc:HGNC:29657]	protein_coding,processed_transcript
ENSG00000171049	2.65597	-5.31683	4.34835	-1.22272	0.221434	NA	FPR2	formyl peptide receptor 2 [Source:HGNC Symbol;Acc:HGNC:3827]	protein_coding
ENSG00000175749	2.0759	-0.439151	3.222	-0.136298	0.891586	NA	EIF3KP1	eukaryotic translation initiation factor 3 subunit K pseudogene 1 [Source:HGNC Symbol;Acc:HGNC:44016]	processed_pseudogene
ENSG00000231659	0	NA	NA	NA	NA	NA	UBQLN1P1	ubiquilin 1 pseudogene 1 [Source:HGNC Symbol;Acc:HGNC:21633]	processed_pseudogene
ENSG00000231655	2.35408	4.24367	4.42568	0.958874	0.337622	NA	EMP2P1	EMP2 pseudogene 1 [Source:HGNC Symbol;Acc:HGNC:54651]	processed_pseudogene
ENSG00000231654	0	NA	NA	NA	NA	NA	RPS6KA2-AS1	RPS6KA2 antisense RNA 1 [Source:HGNC Symbol;Acc:HGNC:40511]	lncRNA
ENSG00000231656	0	NA	NA	NA	NA	NA	NA	NA	NA
ENSG00000175746	0	NA	NA	NA	NA	NA	C15orf54	chromosome 15 putative open reading frame 54 [Source:HGNC Symbol;Acc:HGNC:33797]	lncRNA
ENSG00000171044	105.878	-0.0165193	0.504116	-0.0327689	0.973859	0.995596	XKR6	XK related 6 [Source:HGNC Symbol;Acc:HGNC:27806]	protein_coding,nonsense_mediated_decay
ENSG00000231653	0	NA	NA	NA	NA	NA		novel transcript	lncRNA
ENSG00000175745	5388.34	0.304281	0.992661	0.306531	0.759201	0.953878	NR2F1	nuclear receptor subfamily 2 group F member 1 [Source:HGNC Symbol;Acc:HGNC:7975]	protein_coding,processed_transcript
ENSG00000179676	0	NA	NA	NA	NA	NA	LINC00305	long intergenic non-protein coding RNA 305 [Source:HGNC Symbol;Acc:HGNC:28597]	lncRNA
ENSG00000179674	2.24542	-0.751005	2.44021	-0.307762	0.758264	NA	ARL14	ADP ribosylation factor like GTPase 14 [Source:HGNC Symbol;Acc:HGNC:22974]	protein_coding
ENSG00000179673	0.770804	2.62995	4.46307	0.58927	0.55568	NA	RPRML	reprimo like [Source:HGNC Symbol;Acc:HGNC:32422]	protein_coding
ENSG00000147316	625.496	0.862616	0.426968	2.02033	0.043349	0.441508	MCPH1	microcephalin 1 [Source:HGNC Symbol;Acc:HGNC:6954]	protein_coding,processed_transcript
ENSG00000230389	0	NA	NA	NA	NA	NA	HCP5	HLA complex P5 [Source:HGNC Symbol;Acc:HGNC:21659]	lncRNA
ENSG00000230381	0	NA	NA	NA	NA	NA		novel transcript	lncRNA
ENSG00000230383	143.903	-0.543259	0.590528	-0.919956	0.357596	0.82202		ribosomal protein L6 (RPL6) pseudogene	processed_pseudogene
ENSG00000230384	0	NA	NA	NA	NA	NA	RPSAP25	ribosomal protein SA pseudogene 25 [Source:HGNC Symbol;Acc:HGNC:36405]	processed_pseudogene
ENSG00000230385	0	NA	NA	NA	NA	NA		novel transcript	lncRNA
ENSG00000230386	0	NA	NA	NA	NA	NA		pseudogene similar to part of glutamate receptor, metabotropic 8 GRM8	unprocessed_pseudogene
ENSG00000230387	0.904344	2.86575	4.45472	0.643306	0.520025	NA		novel transcript	lncRNA
ENSG00000248783	0	NA	NA	NA	NA	NA		novel transcript	lncRNA
ENSG00000248781	1.32109	-0.387951	3.50161	-0.110792	0.911781	NA	PSMC1P4	proteasome 26S subunit, ATPase 1 pseudogene 4 [Source:HGNC Symbol;Acc:HGNC:39779]	processed_pseudogene
ENSG00000248780	6.97574	-0.618662	1.68457	-0.367253	0.713431	NA	ARL4AP2	ADP ribosylation factor like GTPase 4A pseudogene 2 [Source:HGNC Symbol;Acc:HGNC:32379]	processed_pseudogene
ENSG00000248787	7.81064	0.12809	1.2973	0.0987359	0.921348	NA		novel transcript	lncRNA
ENSG00000248785	0	NA	NA	NA	NA	NA	HIGD1AP14	HIG1 hypoxia inducible domain family member 1A pseudogene 14 [Source:HGNC Symbol;Acc:HGNC:43009]	processed_pseudogene
ENSG00000167476	10835.1	-0.316918	0.525565	-0.603004	0.546506	0.897105	JSRP1	junctional sarcoplasmic reticulum protein 1 [Source:HGNC Symbol;Acc:HGNC:24963]	protein_coding,processed_transcript
ENSG00000248789	0	NA	NA	NA	NA	NA	LINC02118	long intergenic non-protein coding RNA 2118 [Source:HGNC Symbol;Acc:HGNC:52974]	lncRNA
ENSG00000252233	0	NA	NA	NA	NA	NA	RN7SKP253	RN7SK pseudogene 253 [Source:HGNC Symbol;Acc:HGNC:45977]	misc_RNA
ENSG00000111897	13520	-0.249133	0.488341	-0.510162	0.609938	0.917673	SERINC1	serine incorporator 1 [Source:HGNC Symbol;Acc:HGNC:13464]	protein_coding
ENSG00000244158	0	NA	NA	NA	NA	NA	CALHM6-AS1	CALHM6 antisense RNA 1 [Source:HGNC Symbol;Acc:HGNC:40971]	lncRNA
ENSG00000189238	39.6353	-9.21409	4.32936	-2.12828	0.0333137	0.391599	LINC00943	long intergenic non-protein coding RNA 943 [Source:HGNC Symbol;Acc:HGNC:48639]	lncRNA
ENSG00000241293	9.35806	0.492141	1.16248	0.423353	0.672038	0.931732	PPATP1	phosphoribosyl pyrophosphate amidotransferase pseudogene 1 [Source:HGNC Symbol;Acc:HGNC:9239]	processed_pseudogene
ENSG00000276429	0	NA	NA	NA	NA	NA	PLCH2	phospholipase C eta 2 [Source:HGNC Symbol;Acc:HGNC:29037]	protein_coding,retained_intron
ENSG00000265691	0	NA	NA	NA	NA	NA	MIR4460	microRNA 4460 [Source:HGNC Symbol;Acc:HGNC:41795]	miRNA
ENSG00000276427	0	NA	NA	NA	NA	NA	IGLL4P	immunoglobulin lambda like polypeptide 4, pseudogene [Source:HGNC Symbol;Acc:HGNC:38475]	unprocessed_pseudogene
ENSG00000276426	0	NA	NA	NA	NA	NA			misc_RNA
ENSG00000276425	0	NA	NA	NA	NA	NA		killer cell immunoglobulin-like receptor, two domains, short cytoplasmic tail, 2	protein_coding
ENSG00000276424	0	NA	NA	NA	NA	NA	KIR3DL2	killer cell immunoglobulin like receptor, three Ig domains and long cytoplasmic tail 2 [Source:HGNC Symbol;Acc:HGNC:6339]	protein_coding
ENSG00000276423	0	NA	NA	NA	NA	NA	KIR3DL1	killer cell immunoglobulin like receptor, three Ig domains and long cytoplasmic tail 1 [Source:HGNC Symbol;Acc:HGNC:6338]	protein_coding
ENSG00000276422	0	NA	NA	NA	NA	NA		novel transcript	lncRNA
ENSG00000276421	0	NA	NA	NA	NA	NA	PRPF31	pre-mRNA processing factor 31 [Source:HGNC Symbol;Acc:HGNC:15446]	protein_coding
ENSG00000276420	0	NA	NA	NA	NA	NA	PRAMEF5	PRAME family member 5 [Source:HGNC Symbol;Acc:HGNC:27995]	protein_coding
ENSG00000253879	0	NA	NA	NA	NA	NA		novel transcript	lncRNA
ENSG00000253878	11.3679	1.67968	1.6696	1.00604	0.314396	0.799342		novel transcript	lncRNA
ENSG00000253871	0	NA	NA	NA	NA	NA		novel transcript	lncRNA
ENSG00000253870	0	NA	NA	NA	NA	NA	IGKV1-32	immunoglobulin kappa variable 1-32 (pseudogene) [Source:HGNC Symbol;Acc:HGNC:5736]	IG_V_pseudogene
ENSG00000253873	434.103	1.41386	1.30881	1.08026	0.280025	0.776774	PCDHGA11	protocadherin gamma subfamily A, 11 [Source:HGNC Symbol;Acc:HGNC:8698]	protein_coding
ENSG00000219500	0	NA	NA	NA	NA	NA		novel pseudogene	processed_pseudogene
ENSG00000219507	213.351	-1.50341	0.44832	-3.35343	0.000798171	0.0437448	FTH1P8	ferritin heavy chain 1 pseudogene 8 [Source:HGNC Symbol;Acc:HGNC:3995]	processed_pseudogene
ENSG00000253874	0	NA	NA	NA	NA	NA	IGLVIV-66-1	immunoglobulin lambda variable (IV)-66-1 (pseudogene) [Source:HGNC Symbol;Acc:HGNC:15692]	IG_V_pseudogene
ENSG00000253877	0	NA	NA	NA	NA	NA	LINC01608	long intergenic non-protein coding RNA 1608 [Source:HGNC Symbol;Acc:HGNC:51662]	lncRNA
ENSG00000265470	0.196174	0.652451	4.56209	0.143016	0.886278	NA	MIR548AQ	microRNA 548aq [Source:HGNC Symbol;Acc:HGNC:43488]	miRNA
ENSG00000240068	0	NA	NA	NA	NA	NA	RPL21P42	ribosomal protein L21 pseudogene 42 [Source:HGNC Symbol;Acc:HGNC:37017]	processed_pseudogene
ENSG00000268500	0.196174	0.652451	4.56209	0.143016	0.886278	NA		novel transcript, sense intronic to AC018755.18	protein_coding
ENSG00000274158	0	NA	NA	NA	NA	NA	NA	NA	NA
ENSG00000240063	0	NA	NA	NA	NA	NA		novel transcript	lncRNA
ENSG00000084754	12604.4	-0.0212992	0.49365	-0.0431463	0.965585	0.994779	HADHA	hydroxyacyl-CoA dehydrogenase trifunctional multienzyme complex subunit alpha [Source:HGNC Symbol;Acc:HGNC:4801]	protein_coding,nonsense_mediated_decay,retained_intron,processed_transcript
ENSG00000240065	2343.24	-0.506353	0.766968	-0.660201	0.509125	0.883231	PSMB9	proteasome 20S subunit beta 9 [Source:HGNC Symbol;Acc:HGNC:9546]	protein_coding,retained_intron
ENSG00000256927	0	NA	NA	NA	NA	NA	NA	NA	NA
ENSG00000095637	354.174	2.74986	1.56928	1.75231	NA	NA	SORBS1	sorbin and SH3 domain containing 1 [Source:HGNC Symbol;Acc:HGNC:14565]	protein_coding,processed_transcript
ENSG00000265699	0	NA	NA	NA	NA	NA	MIR548AE2	microRNA 548ae-2 [Source:HGNC Symbol;Acc:HGNC:41831]	miRNA
ENSG00000249780	2.50511	4.33412	4.42457	0.979556	0.327305	NA		pseudogene similar to part of mitochondrially encoded cytochrome c oxidase III (MT-CO3)	processed_pseudogene
ENSG00000265474	4.51487	-0.739334	2.02059	-0.365899	0.71444	NA		novel transcript, antisense to TRAF4	lncRNA
ENSG00000249782	0	NA	NA	NA	NA	NA		novel transcript	lncRNA
ENSG00000249784	18.794	0.983852	0.946266	1.03972	0.29847	0.789836	SCARNA22	small Cajal body-specific RNA 22 [Source:HGNC Symbol;Acc:HGNC:32580]	scaRNA
ENSG00000249785	0	NA	NA	NA	NA	NA	LINC02103	long intergenic non-protein coding RNA 2103 [Source:HGNC Symbol;Acc:HGNC:52958]	lncRNA
ENSG00000034713	2530.55	-0.453974	0.529924	-0.856678	0.391623	0.83647	GABARAPL2	GABA type A receptor associated protein like 2 [Source:HGNC Symbol;Acc:HGNC:13291]	protein_coding,processed_transcript
ENSG00000249787	0	NA	NA	NA	NA	NA		novel transcript	lncRNA
ENSG00000176219	0	NA	NA	NA	NA	NA	OR11H6	olfactory receptor family 11 subfamily H member 6 [Source:HGNC Symbol;Acc:HGNC:15349]	protein_coding
ENSG00000230528	0	NA	NA	NA	NA	NA	NOS2P3	nitric oxide synthase 2 pseudogene 3 [Source:HGNC Symbol;Acc:HGNC:35124]	processed_transcript,transcribed_unprocessed_pseudogene
ENSG00000230529	1.23659	-4.20682	4.37181	-0.962262	0.335918	NA	CEACAMP9	CEA cell adhesion molecule pseudogene 9 [Source:HGNC Symbol;Acc:HGNC:1831]	unprocessed_pseudogene
ENSG00000230524	0.408611	-2.62764	4.45757	-0.589479	0.55554	NA	COL6A4P1	collagen type VI alpha 4 pseudogene 1 [Source:HGNC Symbol;Acc:HGNC:33484]	transcribed_unprocessed_pseudogene,processed_transcript
ENSG00000230525	0	NA	NA	NA	NA	NA	LINC01799	long intergenic non-protein coding RNA 1799 [Source:HGNC Symbol;Acc:HGNC:52589]	lncRNA
ENSG00000230526	1.23659	-4.20682	4.37181	-0.962262	0.335918	NA		novel transcript	lncRNA
ENSG00000230520	0	NA	NA	NA	NA	NA		eukaryotic translation initiation factor 3, subunit I (EIF3I) pseudogene	processed_pseudogene
ENSG00000230521	50.3002	0.763997	1.16629	0.655069	0.512424	0.883619		HLA complex group 4 pseudogene 7	unprocessed_pseudogene
ENSG00000230522	0	NA	NA	NA	NA	NA	MBD3L2	methyl-CpG binding domain protein 3 like 2 [Source:HGNC Symbol;Acc:HGNC:18532]	protein_coding
ENSG00000230523	0	NA	NA	NA	NA	NA	LINC01756	long intergenic non-protein coding RNA 1756 [Source:HGNC Symbol;Acc:HGNC:52545]	lncRNA
ENSG00000146047	0	NA	NA	NA	NA	NA	H2BC1	H2B clustered histone 1 [Source:HGNC Symbol;Acc:HGNC:18730]	protein_coding
ENSG00000265478	13.6097	0.445679	1.25116	0.356214	0.721681	0.945856		novel transcript	lncRNA
ENSG00000274150	0	NA	NA	NA	NA	NA	FADS2B	fatty acid desaturase 2B, pseudogene [Source:HGNC Symbol;Acc:HGNC:43618]	unprocessed_pseudogene
ENSG00000146049	13.6907	-1.36748	2.58687	-0.528625	0.597065	0.912328	KAAG1	kidney associated antigen 1 [Source:HGNC Symbol;Acc:HGNC:21031]	protein_coding
ENSG00000148225	150.124	0.414546	0.572018	0.724708	0.468631	0.868443	WDR31	WD repeat domain 31 [Source:HGNC Symbol;Acc:HGNC:21421]	protein_coding,processed_transcript,nonsense_mediated_decay
ENSG00000133136	4.918	-1.21412	1.4499	-0.83738	0.402379	NA	GNG5P2	G protein subunit gamma 5 pseudogene 2 [Source:HGNC Symbol;Acc:HGNC:24826]	processed_pseudogene
ENSG00000133135	308.921	0.31243	1.11734	0.27962	0.779769	0.958412	RNF128	ring finger protein 128 [Source:HGNC Symbol;Acc:HGNC:21153]	protein_coding
ENSG00000274152	0	NA	NA	NA	NA	NA	NA	NA	NA
ENSG00000272426	0.770804	2.62995	4.46307	0.58927	0.55568	NA		novel transcript	lncRNA
ENSG00000138303	672.165	0.475961	0.540128	0.881202	0.378209	0.832514	ASCC1	activating signal cointegrator 1 complex subunit 1 [Source:HGNC Symbol;Acc:HGNC:24268]	protein_coding,processed_transcript,retained_intron,nonsense_mediated_decay
ENSG00000222311	0	NA	NA	NA	NA	NA	NA	NA	NA
ENSG00000222312	0	NA	NA	NA	NA	NA	RNA5SP178	RNA, 5S ribosomal pseudogene 178 [Source:HGNC Symbol;Acc:HGNC:43078]	rRNA_pseudogene
ENSG00000222313	0	NA	NA	NA	NA	NA	RN7SKP267	RN7SK pseudogene 267 [Source:HGNC Symbol;Acc:HGNC:45991]	misc_RNA
ENSG00000222314	0	NA	NA	NA	NA	NA	RNU6-1118P	RNA, U6 small nuclear 1118, pseudogene [Source:HGNC Symbol;Acc:HGNC:48081]	snRNA
ENSG00000138308	0	NA	NA	NA	NA	NA	PLA2G12B	phospholipase A2 group XIIB [Source:HGNC Symbol;Acc:HGNC:18555]	protein_coding
ENSG00000222316	0	NA	NA	NA	NA	NA	NA	NA	NA
ENSG00000133138	1203.84	0.467753	0.780325	0.599434	0.548883	0.897572	TBC1D8B	TBC1 domain family member 8B [Source:HGNC Symbol;Acc:HGNC:24715]	protein_coding,retained_intron
ENSG00000144579	2217.74	-0.155333	0.631259	-0.246068	0.805629	0.962427	CTDSP1	CTD small phosphatase 1 [Source:HGNC Symbol;Acc:HGNC:21614]	processed_transcript,protein_coding,retained_intron
ENSG00000067840	347.191	2.37238	1.48186	1.60095	0.109389	0.612906	PDZD4	PDZ domain containing 4 [Source:HGNC Symbol;Acc:HGNC:21167]	protein_coding,processed_transcript,nonsense_mediated_decay
ENSG00000146592	1014.23	-0.119781	1.19375	-0.10034	0.920074	0.984888	CREB5	cAMP responsive element binding protein 5 [Source:HGNC Symbol;Acc:HGNC:16844]	protein_coding,processed_transcript,retained_intron
ENSG00000248259	0	NA	NA	NA	NA	NA	MTND4LP31	MT-ND4L pseudogene 31 [Source:HGNC Symbol;Acc:HGNC:52171]	unprocessed_pseudogene
ENSG00000227012	0	NA	NA	NA	NA	NA	LINC02527	long intergenic non-protein coding RNA 2527 [Source:HGNC Symbol;Acc:HGNC:53553]	lncRNA
ENSG00000248254	5.98699	-0.79073	1.44632	-0.546719	0.584572	NA		novel transcript	lncRNA
ENSG00000248257	0.817223	-3.62127	4.39357	-0.824221	0.409814	NA	PSG10P	pregnancy specific beta-1-glycoprotein 10, pseudogene [Source:HGNC Symbol;Acc:HGNC:9515]	processed_transcript,transcribed_unprocessed_pseudogene
ENSG00000248256	1.18289	0.310221	3.69809	0.0838867	0.933147	NA	OCIAD1-AS1	OCIAD1 antisense RNA 1 [Source:HGNC Symbol;Acc:HGNC:40751]	lncRNA
ENSG00000089177	891.048	0.593064	0.466525	1.27124	0.203645	0.726287	KIF16B	kinesin family member 16B [Source:HGNC Symbol;Acc:HGNC:15869]	protein_coding
ENSG00000204031	0	NA	NA	NA	NA	NA	LCN1P2	lipocalin 1 pseudogene 2 [Source:HGNC Symbol;Acc:HGNC:23680]	unprocessed_pseudogene
ENSG00000172828	20.7203	0.17707	1.45374	0.121803	0.903055	0.98178	CES3	carboxylesterase 3 [Source:HGNC Symbol;Acc:HGNC:1865]	protein_coding,nonsense_mediated_decay,retained_intron
ENSG00000260255	0	NA	NA	NA	NA	NA		TNF receptor-associated factor 7 (TRAF7) pseudogene	processed_pseudogene
ENSG00000254692	121.541	9.93615	4.40776	2.25424	0.0241811	0.336837		novel protein	protein_coding
ENSG00000141068	847.526	2.6473	0.729101	3.63091	0.000282426	0.0208963	KSR1	kinase suppressor of ras 1 [Source:HGNC Symbol;Acc:HGNC:6465]	protein_coding,processed_transcript,retained_intron,nonsense_mediated_decay
ENSG00000137309	24510.3	-0.394957	0.933729	-0.422989	0.672303	0.931732	HMGA1	high mobility group AT-hook 1 [Source:HGNC Symbol;Acc:HGNC:5010]	protein_coding,processed_transcript
ENSG00000144681	578.939	0.684365	0.722139	0.947692	0.343286	0.816939	STAC	SH3 and cysteine rich domain [Source:HGNC Symbol;Acc:HGNC:11353]	protein_coding,nonsense_mediated_decay,processed_transcript,retained_intron
ENSG00000254693	6.43469	-1.01687	2.69864	-0.376809	0.706316	NA		novel transcript	lncRNA
ENSG00000172824	130.189	-1.35761	1.09057	-1.24487	0.21318	0.732609	CES4A	carboxylesterase 4A [Source:HGNC Symbol;Acc:HGNC:26741]	protein_coding,nonsense_mediated_decay,retained_intron,processed_transcript
ENSG00000249123	0	NA	NA	NA	NA	NA	MICE	MHC class I polypeptide-related sequence E (pseudogene) [Source:HGNC Symbol;Acc:HGNC:7094]	transcribed_unprocessed_pseudogene
ENSG00000227013	0.192701	0.652451	4.56209	0.143016	0.886278	NA	OR7E96P	olfactory receptor family 7 subfamily E member 96 pseudogene [Source:HGNC Symbol;Acc:HGNC:14815]	unprocessed_pseudogene
ENSG00000066468	160.38	5.03358	2.10736	2.38858	NA	NA	FGFR2	fibroblast growth factor receptor 2 [Source:HGNC Symbol;Acc:HGNC:3689]	protein_coding,nonsense_mediated_decay,processed_transcript,retained_intron,non_stop_decay
ENSG00000268995	3.37725	0.304511	1.72912	0.176107	0.86021	NA	VN1R82P	vomeronasal 1 receptor 82 pseudogene [Source:HGNC Symbol;Acc:HGNC:37402]	unprocessed_pseudogene
ENSG00000241333	0.408611	-2.62764	4.45757	-0.589479	0.55554	NA	RN7SL385P	RNA, 7SL, cytoplasmic 385, pseudogene [Source:HGNC Symbol;Acc:HGNC:46401]	misc_RNA
ENSG00000268997	0	NA	NA	NA	NA	NA	DNAJC19P3	DnaJ heat shock protein family (Hsp40) member C19 pseudogene 3 [Source:HGNC Symbol;Acc:HGNC:45066]	processed_pseudogene
ENSG00000268991	0	NA	NA	NA	NA	NA	NA	NA	NA
ENSG00000268992	0.157912	0.652451	4.56209	0.143016	0.886278	NA	CDC42EP3P1	CDC42 effector protein 3 pseudogene 1 [Source:HGNC Symbol;Acc:HGNC:49673]	processed_pseudogene
ENSG00000268993	0	NA	NA	NA	NA	NA	RPL22P6	ribosomal protein L22 pseudogene 6 [Source:HGNC Symbol;Acc:HGNC:36473]	processed_pseudogene
ENSG00000173193	4352.42	0.28272	0.403102	0.701362	0.483077	0.871974	PARP14	poly(ADP-ribose) polymerase family member 14 [Source:HGNC Symbol;Acc:HGNC:29232]	protein_coding,nonsense_mediated_decay,processed_transcript,retained_intron
ENSG00000266923	0	NA	NA	NA	NA	NA		novel transcript, antisense to CLLU1OS	lncRNA
ENSG00000067596	2829.7	1.26652	0.612875	2.06653	0.0387787	0.422895	DHX8	DEAH-box helicase 8 [Source:HGNC Symbol;Acc:HGNC:2749]	nonsense_mediated_decay,protein_coding,retained_intron,processed_transcript
ENSG00000266922	0.644325	-1.79545	4.23603	-0.423854	0.671673	NA		novel transcript, sense intronic to ZNF823	lncRNA
ENSG00000116604	2352.38	0.338015	0.473875	0.7133	0.47566	0.869572	MEF2D	myocyte enhancer factor 2D [Source:HGNC Symbol;Acc:HGNC:6997]	protein_coding,nonsense_mediated_decay,retained_intron
ENSG00000070808	32.1433	-0.185497	0.786681	-0.235797	0.81359	0.963495	CAMK2A	calcium/calmodulin dependent protein kinase II alpha [Source:HGNC Symbol;Acc:HGNC:1460]	protein_coding,nonsense_mediated_decay,retained_intron,processed_transcript
ENSG00000253035	0	NA	NA	NA	NA	NA	RNU4ATAC5P	RNA, U4atac small nuclear 5, pseudogene [Source:HGNC Symbol;Acc:HGNC:46891]	snRNA
ENSG00000252509	0	NA	NA	NA	NA	NA	RNA5SP271	RNA, 5S ribosomal pseudogene 271 [Source:HGNC Symbol;Acc:HGNC:43171]	rRNA_pseudogene
ENSG00000269155	4.24637	5.09561	3.67562	1.38633	0.165647	NA		novel transcript	lncRNA
ENSG00000223047	0	NA	NA	NA	NA	NA	RNU6-847P	RNA, U6 small nuclear 847, pseudogene [Source:HGNC Symbol;Acc:HGNC:47810]	snRNA
ENSG00000223046	0	NA	NA	NA	NA	NA	RNA5SP369	RNA, 5S ribosomal pseudogene 369 [Source:HGNC Symbol;Acc:HGNC:43269]	rRNA_pseudogene
ENSG00000223044	2.22562	-1.78511	2.32315	-0.768398	0.442251	NA	RNU6-130P	RNA, U6 small nuclear 130, pseudogene [Source:HGNC Symbol;Acc:HGNC:47093]	snRNA
ENSG00000274119	0	NA	NA	NA	NA	NA	NA	NA	NA
ENSG00000223042	0	NA	NA	NA	NA	NA	RN7SKP161	RN7SK pseudogene 161 [Source:HGNC Symbol;Acc:HGNC:45885]	misc_RNA
ENSG00000223040	0	NA	NA	NA	NA	NA	RN7SKP144	RN7SK pseudogene 144 [Source:HGNC Symbol;Acc:HGNC:45868]	misc_RNA
ENSG00000274115	0	NA	NA	NA	NA	NA	MIR6081	microRNA 6081 [Source:HGNC Symbol;Acc:HGNC:50151]	miRNA
ENSG00000274114	0	NA	NA	NA	NA	NA	ALOX15P1	arachidonate 15-lipoxygenase pseudogene 1 [Source:HGNC Symbol;Acc:HGNC:13742]	processed_transcript,transcribed_unprocessed_pseudogene
ENSG00000274117	0	NA	NA	NA	NA	NA	NA	NA	NA
ENSG00000274116	0	NA	NA	NA	NA	NA		zinc finger protein 511 (ZNF511) pseudogene	processed_pseudogene
ENSG00000274111	2.43337	-0.424418	1.91058	-0.22214	0.824205	NA	MIR6777	microRNA 6777 [Source:HGNC Symbol;Acc:HGNC:50173]	miRNA
ENSG00000274110	0	NA	NA	NA	NA	NA	LAIR1	leukocyte associated immunoglobulin like receptor 1 [Source:HGNC Symbol;Acc:HGNC:6477]	retained_intron,protein_coding,processed_transcript
ENSG00000274113	0	NA	NA	NA	NA	NA	LILRA5	leukocyte immunoglobulin like receptor A5 [Source:HGNC Symbol;Acc:HGNC:16309]	protein_coding,retained_intron
ENSG00000274112	0	NA	NA	NA	NA	NA	SMDT1	single-pass membrane protein with aspartate rich tail 1 [Source:HGNC Symbol;Acc:HGNC:25055]	nonsense_mediated_decay,protein_coding,retained_intron
ENSG00000080189	2180.95	-0.542071	0.442093	-1.22615	0.220143	0.737879	SLC35C2	solute carrier family 35 member C2 [Source:HGNC Symbol;Acc:HGNC:17117]	protein_coding,processed_transcript
ENSG00000147883	1649.72	-0.823218	0.961334	-0.856328	0.391816	0.83647	CDKN2B	cyclin dependent kinase inhibitor 2B [Source:HGNC Symbol;Acc:HGNC:1788]	protein_coding,retained_intron
ENSG00000147885	0	NA	NA	NA	NA	NA	IFNA16	interferon alpha 16 [Source:HGNC Symbol;Acc:HGNC:5421]	protein_coding
ENSG00000264999	0	NA	NA	NA	NA	NA	MIR5089	microRNA 5089 [Source:HGNC Symbol;Acc:HGNC:43536]	miRNA
ENSG00000147889	1974.5	-2.71209	1.24239	-2.18296	0.0290384	0.366115	CDKN2A	cyclin dependent kinase inhibitor 2A [Source:HGNC Symbol;Acc:HGNC:1787]	protein_coding,nonsense_mediated_decay,processed_transcript
ENSG00000101935	804.678	0.859271	0.485653	1.76931	0.0768423	0.549023	AMMECR1	AMMECR nuclear protein 1 [Source:HGNC Symbol;Acc:HGNC:467]	protein_coding,processed_transcript
ENSG00000101938	31.7204	-1.98749	1.66928	-1.19063	0.2338	0.748603	CHRDL1	chordin like 1 [Source:HGNC Symbol;Acc:HGNC:29861]	protein_coding
ENSG00000241295	0	NA	NA	NA	NA	NA	ZBTB20-AS2	ZBTB20 antisense RNA 2 [Source:HGNC Symbol;Acc:HGNC:42421]	lncRNA
ENSG00000130656	0	NA	NA	NA	NA	NA	HBZ	hemoglobin subunit zeta [Source:HGNC Symbol;Acc:HGNC:4835]	protein_coding
ENSG00000130653	126.892	-0.238198	0.857633	-0.277739	0.781213	0.958412	PNPLA7	patatin like phospholipase domain containing 7 [Source:HGNC Symbol;Acc:HGNC:24768]	protein_coding,processed_transcript,nonsense_mediated_decay
ENSG00000223591	1.02153	-3.94183	4.38059	-0.899842	0.368204	NA	CENPVL1	centromere protein V like 1 [Source:HGNC Symbol;Acc:HGNC:31851]	protein_coding
ENSG00000223590	0	NA	NA	NA	NA	NA		mucin 21, cell surface associated [Source:NCBI gene (formerly Entrezgene);Acc:394263]	processed_transcript,protein_coding
ENSG00000223593	0.392347	1.64757	4.51666	0.364776	0.715279	NA		sulfotransferase family 3A, member 1 (Sult3a1) pseudogene	processed_pseudogene
ENSG00000113389	240.958	1.48082	1.05114	1.40878	0.1589	0.68184	NPR3	natriuretic peptide receptor 3 [Source:HGNC Symbol;Acc:HGNC:7945]	protein_coding,retained_intron
ENSG00000223595	0	NA	NA	NA	NA	NA	LYPLA1P1	LYPLA1 pseudogene 1 [Source:HGNC Symbol;Acc:HGNC:44005]	processed_pseudogene
ENSG00000223597	0	NA	NA	NA	NA	NA	LINC02142	long intergenic non-protein coding RNA 2142 [Source:HGNC Symbol;Acc:HGNC:53002]	lncRNA
ENSG00000180846	0	NA	NA	NA	NA	NA	CSNK1G2-AS1	CSNK1G2 antisense RNA 1 [Source:HGNC Symbol;Acc:HGNC:28604]	lncRNA
ENSG00000223599	3.35962	-0.0984338	3.0558	-0.0322121	0.974303	NA		adipose differentiation-related protein (ADFP) pseudogene	processed_pseudogene
ENSG00000223598	1.20263	-1.68693	4.34813	-0.387967	0.69804	NA		novel transcript, antisense to MTHFD1L	lncRNA
ENSG00000067334	2477.8	-0.483976	0.348446	-1.38895	0.164847	0.68759	DNTTIP2	deoxynucleotidyltransferase terminal interacting protein 2 [Source:HGNC Symbol;Acc:HGNC:24013]	protein_coding,retained_intron,processed_transcript,nonsense_mediated_decay
ENSG00000113387	5963.49	-0.655944	0.339084	-1.93446	0.0530569	0.474503	SUB1	SUB1 regulator of transcription [Source:HGNC Symbol;Acc:HGNC:19985]	protein_coding,processed_transcript,nonsense_mediated_decay,retained_intron
ENSG00000113384	4034.47	-0.0438562	0.536973	-0.0816731	0.934907	0.98699	GOLPH3	golgi phosphoprotein 3 [Source:HGNC Symbol;Acc:HGNC:15452]	protein_coding,nonsense_mediated_decay,processed_transcript
ENSG00000207158	0	NA	NA	NA	NA	NA	RNU6-929P	RNA, U6 small nuclear 929, pseudogene [Source:HGNC Symbol;Acc:HGNC:47892]	snRNA
ENSG00000099985	31.2588	-8.87192	3.11412	-2.84894	0.00438655	0.134178	OSM	oncostatin M [Source:HGNC Symbol;Acc:HGNC:8506]	protein_coding
ENSG00000099984	171.837	-0.185188	0.83421	-0.221992	0.82432	0.965937	GSTT2	glutathione S-transferase theta 2 (gene/pseudogene) [Source:HGNC Symbol;Acc:HGNC:4642]	polymorphic_pseudogene,protein_coding
ENSG00000235545	22.239	-1.4206	1.2384	-1.14712	0.251332	0.758982		novel transcript	lncRNA
ENSG00000235544	0.392347	1.64757	4.51666	0.364776	0.715279	NA	RPS11P1	ribosomal protein S11 pseudogene 1 [Source:HGNC Symbol;Acc:HGNC:16553]	processed_pseudogene
ENSG00000235547	0	NA	NA	NA	NA	NA	NDUFB11P1	NADH:ubiquinone oxidoreductase subunit B11 pseudogene 1 [Source:HGNC Symbol;Acc:HGNC:33980]	processed_pseudogene
ENSG00000235546	0.451624	-2.75735	4.44658	-0.620104	0.535189	NA		differentially expressed in FDCP 8 homolog (DEFI8) pseudogene	processed_pseudogene
ENSG00000235541	0	NA	NA	NA	NA	NA	KRT18P1	keratin 18 pseudogene 1 [Source:HGNC Symbol;Acc:HGNC:6434]	processed_pseudogene
ENSG00000235540	0	NA	NA	NA	NA	NA		PSMB8 antisense RNA 1 (head to head) [Source:NCBI gene (formerly Entrezgene);Acc:100507463]	lncRNA
ENSG00000076258	77.6589	0.279228	0.626544	0.445664	0.65584	0.929718	FMO4	flavin containing dimethylaniline monoxygenase 4 [Source:HGNC Symbol;Acc:HGNC:3772]	processed_transcript,protein_coding
ENSG00000223559	10.8707	-0.18572	1.15363	-0.160987	0.872104	0.976737		exportin, tRNA (nuclear export receptor for tRNAs) (XPOT) pseudogene	processed_pseudogene
ENSG00000235549	0	NA	NA	NA	NA	NA	EIF1P2	eukaryotic translation initiation factor 1 pseudogene 2 [Source:HGNC Symbol;Acc:HGNC:49615]	processed_pseudogene
ENSG00000235548	0	NA	NA	NA	NA	NA	HEBP2P1	HEBP2 pseudogene 1 [Source:HGNC Symbol;Acc:HGNC:54784]	processed_pseudogene
ENSG00000223558	0	NA	NA	NA	NA	NA	TRIM60P17	tripartite motif containing 60 pseudogene 17 [Source:HGNC Symbol;Acc:HGNC:38489]	processed_pseudogene
ENSG00000234634	0	NA	NA	NA	NA	NA	LINC02093	long intergenic non-protein coding RNA 2093 [Source:HGNC Symbol;Acc:HGNC:52944]	lncRNA
ENSG00000234636	41.5704	2.23199	0.659229	3.38576	0.000709816	0.0408824	MED14OS	MED14 opposite strand [Source:HGNC Symbol;Acc:HGNC:40162]	lncRNA
ENSG00000234637	0	NA	NA	NA	NA	NA	RPS19P6	ribosomal protein S19 pseudogene 6 [Source:HGNC Symbol;Acc:HGNC:36217]	processed_pseudogene
ENSG00000234630	4.57053	1.29262	2.03961	0.633759	0.526238	NA		novel transcript	lncRNA
ENSG00000234632	0.817223	-3.62127	4.39357	-0.824221	0.409814	NA	NECAP1P2	NECAP endocytosis associated 1 pseudogene 2 [Source:HGNC Symbol;Acc:HGNC:43913]	processed_pseudogene
ENSG00000255951	0	NA	NA	NA	NA	NA		intraflagellar transport 57 homolog (Chlamydomonas) (IFT57) pseudogene	processed_pseudogene
ENSG00000180592	59.586	-0.00882041	0.701514	-0.0125734	0.989968	0.998268	SKIDA1	SKI/DACH domain containing 1 [Source:HGNC Symbol;Acc:HGNC:32697]	protein_coding,processed_transcript
ENSG00000228948	1.45013	-0.636996	3.45706	-0.184259	0.85381	NA	SLC25A6P5	solute carrier family 25 member 6 pseudogene 5 [Source:HGNC Symbol;Acc:HGNC:43854]	processed_pseudogene
ENSG00000061656	188.556	-0.657745	0.907458	-0.724821	0.468562	0.868443	SPAG4	sperm associated antigen 4 [Source:HGNC Symbol;Acc:HGNC:11214]	protein_coding,retained_intron,processed_transcript
ENSG00000180596	215.804	-1.95618	0.767353	-2.54925	0.0107955	0.224969	H2BC4	H2B clustered histone 4 [Source:HGNC Symbol;Acc:HGNC:4757]	protein_coding
ENSG00000073578	5657.27	0.225579	0.39529	0.570667	0.568226	0.903949	SDHA	succinate dehydrogenase complex flavoprotein subunit A [Source:HGNC Symbol;Acc:HGNC:10680]	protein_coding,retained_intron,nonsense_mediated_decay,processed_transcript
ENSG00000180884	143.171	-0.352561	0.996408	-0.353832	0.723465	0.946327	ZNF792	zinc finger protein 792 [Source:HGNC Symbol;Acc:HGNC:24751]	protein_coding
ENSG00000228945	0	NA	NA	NA	NA	NA	CLUHP2	clustered mitochondria homolog pseudogene 2 [Source:HGNC Symbol;Acc:HGNC:38453]	unprocessed_pseudogene
ENSG00000169203	704.786	-1.53905	0.444554	-3.46201	0.000536148	0.033816	NPIPB12	nuclear pore complex interacting protein family member B12 [Source:HGNC Symbol;Acc:HGNC:37491]	protein_coding,nonsense_mediated_decay,retained_intron
ENSG00000228944	0	NA	NA	NA	NA	NA		novel transcript	lncRNA
ENSG00000089009	24473.1	-0.295922	0.473483	-0.62499	0.531978	0.891666	RPL6	ribosomal protein L6 [Source:HGNC Symbol;Acc:HGNC:10362]	retained_intron,protein_coding
ENSG00000261348	0	NA	NA	NA	NA	NA	LINC02136	long intergenic non-protein coding RNA 2136 [Source:HGNC Symbol;Acc:HGNC:52995]	lncRNA
ENSG00000261349	13.1892	-0.805871	1.02109	-0.78923	0.429978	0.854316		novel pseudogene	unprocessed_pseudogene
ENSG00000273464	4.36543	-2.78972	2.66743	-1.04585	0.295632	NA		novel transcript, antisense to GRIK1	lncRNA
ENSG00000261347	0	NA	NA	NA	NA	NA		novel transcript	lncRNA
ENSG00000169208	0	NA	NA	NA	NA	NA	OR10G3	olfactory receptor family 10 subfamily G member 3 [Source:HGNC Symbol;Acc:HGNC:8171]	protein_coding,processed_transcript
ENSG00000089006	2880.44	-0.162157	0.383739	-0.422571	0.672608	0.931732	SNX5	sorting nexin 5 [Source:HGNC Symbol;Acc:HGNC:14969]	processed_transcript,protein_coding,retained_intron
ENSG00000261342	30.5687	0.380125	1.17204	0.324328	0.74569	0.951733		novel transcript	lncRNA
ENSG00000273461	0	NA	NA	NA	NA	NA		novel transcript	lncRNA
ENSG00000261340	0	NA	NA	NA	NA	NA	LINC01616	long intergenic non-protein coding RNA 1616 [Source:HGNC Symbol;Acc:HGNC:51900]	lncRNA
ENSG00000261341	0	NA	NA	NA	NA	NA		uncharacterized LOC105372440 [Source:NCBI gene (formerly Entrezgene);Acc:105372440]	nonsense_mediated_decay,protein_coding
ENSG00000264190	0.998411	-0.309135	2.54101	-0.121658	0.90317	NA	NA	NA	NA
ENSG00000264192	0	NA	NA	NA	NA	NA	RN7SL117P	RNA, 7SL, cytoplasmic 117, pseudogene [Source:HGNC Symbol;Acc:HGNC:46133]	misc_RNA
ENSG00000264193	0	NA	NA	NA	NA	NA		vacuolar protein sorting 53 (VPS53) homolog (S. cerevisiae) pseudogene	processed_pseudogene
ENSG00000256690	25.5507	-1.54432	0.755151	-2.04504	0.0408505	0.432571		novel transcript	lncRNA
ENSG00000264196	0	NA	NA	NA	NA	NA		novel transcript, antisense to SLC39A11	lncRNA
ENSG00000264198	0	NA	NA	NA	NA	NA	NA	NA	NA
ENSG00000269110	3.47041	-1.41596	2.91739	-0.485351	0.627428	NA		novel transcript	lncRNA
ENSG00000117266	272.65	-0.0953644	1.59059	-0.0599552	0.952191	0.991133	CDK18	cyclin dependent kinase 18 [Source:HGNC Symbol;Acc:HGNC:8751]	protein_coding,nonsense_mediated_decay,processed_transcript,retained_intron
ENSG00000117262	705.429	-0.335712	0.44881	-0.748003	0.454458	0.863837	GPR89A	G protein-coupled receptor 89A [Source:HGNC Symbol;Acc:HGNC:31984]	nonsense_mediated_decay,protein_coding,retained_intron,processed_transcript
ENSG00000107831	1.48391	-4.47064	4.36452	-1.02432	0.305686	NA	FGF8	fibroblast growth factor 8 [Source:HGNC Symbol;Acc:HGNC:3686]	nonsense_mediated_decay,protein_coding,processed_transcript
ENSG00000107833	821.02	0.635279	0.615945	1.03139	0.302358	0.791034	NPM3	nucleophosmin/nucleoplasmin 3 [Source:HGNC Symbol;Acc:HGNC:7931]	protein_coding,processed_transcript
ENSG00000224060	0	NA	NA	NA	NA	NA	ARSLP1	arylsulfatase L pseudogene 1 [Source:HGNC Symbol;Acc:HGNC:720]	transcribed_unprocessed_pseudogene,processed_transcript
ENSG00000224061	0	NA	NA	NA	NA	NA	SRSF3P4	SRSF3 pseudogene 4 [Source:HGNC Symbol;Acc:HGNC:54693]	processed_pseudogene
ENSG00000156509	27.8218	1.94268	1.49952	1.29553	0.195138	0.71941	FBXO43	F-box protein 43 [Source:HGNC Symbol;Acc:HGNC:28521]	protein_coding,nonsense_mediated_decay,retained_intron
ENSG00000224063	6.00573	-1.98624	1.83871	-1.08023	0.280038	NA		novel transcript, antisense to TFPI and CALCRL	lncRNA
ENSG00000224064	0.196174	0.652451	4.56209	0.143016	0.886278	NA	RPL32P6	ribosomal protein L32 pseudogene 6 [Source:HGNC Symbol;Acc:HGNC:36655]	processed_pseudogene
ENSG00000224065	0	NA	NA	NA	NA	NA	SRIP2	sorcin pseudogene 2 [Source:HGNC Symbol;Acc:HGNC:38734]	processed_pseudogene
ENSG00000224066	18.4422	-1.12174	1.65362	-0.678356	0.497546	0.879633		novel transcript	lncRNA
ENSG00000224067	0.473736	1.95293	4.49604	0.434367	0.664022	NA		pseudogene similar to part of HLA-B associated transcript 2 (BAT2)	processed_pseudogene
ENSG00000224069	0	NA	NA	NA	NA	NA		ClpX caseinolytic peptidase X homolog (E. coli) (CLPX) pseudogene	processed_pseudogene
ENSG00000264441	1.37815	-1.94052	3.57785	-0.542369	0.587564	NA	NA	NA	NA
ENSG00000264446	0	NA	NA	NA	NA	NA	NA	NA	NA
ENSG00000264444	1.08316	-0.332088	4.35309	-0.076288	0.93919	NA	SDHCP1	succinate dehydrogenase complex subunit C pseudogene 1 [Source:HGNC Symbol;Acc:HGNC:31734]	processed_pseudogene
ENSG00000156504	1202.36	0.146632	0.416998	0.351637	0.72511	0.947104	FAM122B	family with sequence similarity 122B [Source:HGNC Symbol;Acc:HGNC:30490]	protein_coding,processed_transcript
ENSG00000254346	0	NA	NA	NA	NA	NA	MTND1P6	MT-ND1 pseudogene 6 [Source:HGNC Symbol;Acc:HGNC:42103]	processed_pseudogene
ENSG00000267182	0	NA	NA	NA	NA	NA	SNRPCP20	small nuclear ribonucleoprotein polypeptide C pseudogene 20 [Source:HGNC Symbol;Acc:HGNC:49835]	processed_pseudogene
ENSG00000267183	8.03099	-1.15359	1.42851	-0.807545	0.419352	0.850093	NA	NA	NA
ENSG00000267180	0	NA	NA	NA	NA	NA		ribosomal protein L36a (RPL36A) pseudogene	transcribed_processed_pseudogene
ENSG00000267187	0	NA	NA	NA	NA	NA		sal-like 2 (Drosophila), pseudogene	processed_pseudogene
ENSG00000267184	0	NA	NA	NA	NA	NA		IMP1 inner mitochondrial membrane peptidase-like (S. cerevisiae) (IMMP1L) pseudogene	processed_pseudogene
ENSG00000267185	14.9212	-1.15237	1.00447	-1.14725	0.25128	0.758982	PTP4A2P1	PTP4A2 pseudogene 1 [Source:HGNC Symbol;Acc:HGNC:9637]	processed_pseudogene
ENSG00000103642	3461.84	-0.110332	0.825115	-0.133717	0.893626	0.98061	LACTB	lactamase beta [Source:HGNC Symbol;Acc:HGNC:16468]	protein_coding,retained_intron
ENSG00000267188	1.10538	3.16462	4.44591	0.711804	0.476586	NA		novel transcript	lncRNA
ENSG00000267189	0	NA	NA	NA	NA	NA	ATP5MGP7	ATP synthase membrane subunit g pseudogene 7 [Source:HGNC Symbol;Acc:HGNC:38169]	processed_pseudogene
ENSG00000103647	8029.12	-0.160029	1.00515	-0.15921	0.873504	0.977126	CORO2B	coronin 2B [Source:HGNC Symbol;Acc:HGNC:2256]	protein_coding
ENSG00000263872	0	NA	NA	NA	NA	NA	MIR4528	microRNA 4528 [Source:HGNC Symbol;Acc:HGNC:41547]	miRNA
ENSG00000263873	0	NA	NA	NA	NA	NA	THY1-AS1	THY1 antisense RNA 1 [Source:HGNC Symbol;Acc:HGNC:54852]	lncRNA
ENSG00000263870	0	NA	NA	NA	NA	NA		RAP1A, member of RAS oncogene family (RAP1A) pseudogene	unprocessed_pseudogene
ENSG00000263871	0	NA	NA	NA	NA	NA		U1 spliceosomal RNA [Source:RFAM;Acc:RF00003]	snRNA
ENSG00000263876	0	NA	NA	NA	NA	NA		Y RNA [Source:RFAM;Acc:RF00019]	misc_RNA
ENSG00000263874	79.594	0.0924376	1.16669	0.0792304	0.936849	0.98727	LINC00672	long intergenic non-protein coding RNA 672 [Source:HGNC Symbol;Acc:HGNC:44353]	protein_coding
ENSG00000263878	0.612917	-3.20844	4.41507	-0.726702	0.467409	NA	DLGAP1-AS4	DLGAP1 antisense RNA 4 [Source:HGNC Symbol;Acc:HGNC:44333]	lncRNA
ENSG00000263879	0	NA	NA	NA	NA	NA	SNORA38	small nucleolar RNA, H/ACA box 38 [Source:HGNC Symbol;Acc:HGNC:32631]	snoRNA
ENSG00000022556	130.06	-0.904939	4.12084	-0.219601	0.826182	0.966588	NLRP2	NLR family pyrin domain containing 2 [Source:HGNC Symbol;Acc:HGNC:22948]	protein_coding,retained_intron,nonsense_mediated_decay,processed_transcript
ENSG00000221062	0.998411	-0.309135	2.54101	-0.121658	0.90317	NA	NA	NA	NA
ENSG00000181074	0.315824	1.37626	4.53891	0.303214	0.761727	NA	OR52N4	olfactory receptor family 52 subfamily N member 4 [Source:HGNC Symbol;Acc:HGNC:15230]	protein_coding
ENSG00000076928	3591.13	-0.257699	0.526033	-0.489891	0.624211	0.922882	ARHGEF1	Rho guanine nucleotide exchange factor 1 [Source:HGNC Symbol;Acc:HGNC:681]	protein_coding,retained_intron,processed_transcript,nonsense_mediated_decay
ENSG00000181072	2.62831	-1.79461	4.05991	-0.442032	0.658466	NA	CHRM2	cholinergic receptor muscarinic 2 [Source:HGNC Symbol;Acc:HGNC:1951]	protein_coding,processed_transcript
ENSG00000076924	2200.07	-0.155882	0.418556	-0.372428	0.709575	0.942165	XAB2	XPA binding protein 2 [Source:HGNC Symbol;Acc:HGNC:14089]	protein_coding,retained_intron
ENSG00000143337	2324.61	0.344573	0.439994	0.783131	0.43355	0.855501	TOR1AIP1	torsin 1A interacting protein 1 [Source:HGNC Symbol;Acc:HGNC:29456]	protein_coding,nonsense_mediated_decay,processed_transcript
ENSG00000143333	296.358	-2.45623	1.21212	-2.02639	0.0427249	0.439889	RGS16	regulator of G protein signaling 16 [Source:HGNC Symbol;Acc:HGNC:9997]	protein_coding
ENSG00000273245	4.68786	-1.51698	1.91624	-0.791647	0.428566	NA		novel transcript	lncRNA
ENSG00000134020	0	NA	NA	NA	NA	NA	PEBP4	phosphatidylethanolamine binding protein 4 [Source:HGNC Symbol;Acc:HGNC:28319]	protein_coding,processed_transcript
ENSG00000168152	79.2249	-0.486061	0.765059	-0.635325	0.525217	0.88815	THAP9	THAP domain containing 9 [Source:HGNC Symbol;Acc:HGNC:23192]	nonsense_mediated_decay,protein_coding
ENSG00000189241	6000.45	1.28956	0.384443	3.35435	0.000795519	0.043724	TSPYL1	TSPY like 1 [Source:HGNC Symbol;Acc:HGNC:12382]	nonsense_mediated_decay,protein_coding
ENSG00000134028	0	NA	NA	NA	NA	NA	ADAMDEC1	ADAM like decysin 1 [Source:HGNC Symbol;Acc:HGNC:16299]	protein_coding,nonsense_mediated_decay,processed_transcript
ENSG00000111837	18.3987	-0.247323	1.43998	-0.171755	0.86363	0.97512	MAK	male germ cell associated kinase [Source:HGNC Symbol;Acc:HGNC:6816]	protein_coding,nonsense_mediated_decay
ENSG00000111834	27.3905	0.216274	1.01078	0.213968	0.830572	0.967646	RSPH4A	radial spoke head component 4A [Source:HGNC Symbol;Acc:HGNC:21558]	protein_coding
ENSG00000154143	0	NA	NA	NA	NA	NA	PANX3	pannexin 3 [Source:HGNC Symbol;Acc:HGNC:20573]	protein_coding
ENSG00000111832	2686.38	-0.448266	0.350662	-1.27834	0.201128	0.725493	RWDD1	RWD domain containing 1 [Source:HGNC Symbol;Acc:HGNC:20993]	protein_coding,processed_transcript
ENSG00000219619	0	NA	NA	NA	NA	NA		ATP synthase, H+ transporting, mitochondrial F0 complex, subunit g (ATP5L) pseudogene	processed_pseudogene
ENSG00000262693	0	NA	NA	NA	NA	NA		novel transcript, antisense to ZFP3	lncRNA
ENSG00000171903	8.72799	-3.97373	2.11904	-1.87525	0.0607588	0.499549	CYP4F11	cytochrome P450 family 4 subfamily F member 11 [Source:HGNC Symbol;Acc:HGNC:13265]	protein_coding
ENSG00000244203	0	NA	NA	NA	NA	NA	FOXP1-AS1	FOXP1 antisense RNA 1 [Source:HGNC Symbol;Acc:HGNC:41942]	lncRNA
ENSG00000244207	0	NA	NA	NA	NA	NA	C4A	complement C4A (Rodgers blood group) [Source:HGNC Symbol;Acc:HGNC:1323]	protein_coding,retained_intron,processed_transcript
ENSG00000226078	0	NA	NA	NA	NA	NA		novel transcript	lncRNA
ENSG00000235195	0	NA	NA	NA	NA	NA	OR2P1P	olfactory receptor family 2 subfamily P member 1 pseudogene [Source:HGNC Symbol;Acc:HGNC:8272]	unprocessed_pseudogene
ENSG00000188599	387.893	-1.50601	0.605077	-2.48896	0.0128118	0.244504	NPIPP1	nuclear pore complex interacting protein pseudogene 1 [Source:HGNC Symbol;Acc:HGNC:35407]	processed_transcript,transcribed_unprocessed_pseudogene
ENSG00000176742	0	NA	NA	NA	NA	NA	OR51V1	olfactory receptor family 51 subfamily V member 1 [Source:HGNC Symbol;Acc:HGNC:19597]	protein_coding
ENSG00000238632	0	NA	NA	NA	NA	NA	RNU7-126P	RNA, U7 small nuclear 126 pseudogene [Source:HGNC Symbol;Acc:HGNC:45660]	snRNA
ENSG00000272248	1.5197	-0.514547	3.44964	-0.14916	0.881428	NA		novel transcript	lncRNA
ENSG00000170100	420.104	-0.620064	0.901266	-0.687992	0.491458	0.87528	ZNF778	zinc finger protein 778 [Source:HGNC Symbol;Acc:HGNC:26479]	protein_coding,processed_transcript,nonsense_mediated_decay,retained_intron
ENSG00000237230	0	NA	NA	NA	NA	NA	KRTAP2-5P	keratin associated protein 2-5, pseudogene [Source:HGNC Symbol;Acc:HGNC:18920]	unprocessed_pseudogene
ENSG00000269800	0.588521	2.23675	4.48035	0.499236	0.617613	NA	PLEKHA3P1	pleckstrin homology domain containing A3 pseudogene 1 [Source:HGNC Symbol;Acc:HGNC:19648]	processed_pseudogene
ENSG00000269802	0	NA	NA	NA	NA	NA		novel transcript, antisense to CLPP	lncRNA
ENSG00000237233	1.54161	3.63262	4.43528	0.819027	0.412771	NA	TMEM26-AS1	TMEM26 antisense RNA 1 [Source:HGNC Symbol;Acc:HGNC:51209]	lncRNA
ENSG00000269807	0	NA	NA	NA	NA	NA		novel transcript, antisense to MPND	lncRNA
ENSG00000269806	0	NA	NA	NA	NA	NA	BICRA-AS1	BICRA antisense RNA 1 [Source:HGNC Symbol;Acc:HGNC:51588]	lncRNA
ENSG00000265319	0	NA	NA	NA	NA	NA	RN7SL847P	RNA, 7SL, cytoplasmic 847, pseudogene [Source:HGNC Symbol;Acc:HGNC:46863]	misc_RNA
ENSG00000167914	0.784694	2.65401	4.46215	0.594783	0.551988	NA	GSDMA	gasdermin A [Source:HGNC Symbol;Acc:HGNC:13311]	protein_coding
ENSG00000237232	20.5075	-2.52009	1.56732	-1.60789	0.107859	0.610798	ZNF295-AS1	ZNF295 antisense RNA 1 [Source:HGNC Symbol;Acc:HGNC:23130]	lncRNA
ENSG00000265311	0	NA	NA	NA	NA	NA	NA	NA	NA
ENSG00000265313	0	NA	NA	NA	NA	NA	LINC01476	long intergenic non-protein coding RNA 1476 [Source:HGNC Symbol;Acc:HGNC:51117]	lncRNA
ENSG00000265315	5.03048	-1.25738	2.04174	-0.615838	0.538001	NA	RN7SL199P	RNA, 7SL, cytoplasmic 199, pseudogene [Source:HGNC Symbol;Acc:HGNC:46215]	misc_RNA
ENSG00000265317	1.44181	-1.1769	2.72274	-0.432249	0.665561	NA	NA	NA	NA
ENSG00000265316	0	NA	NA	NA	NA	NA		novel transcript, antisense to EPB41L3	lncRNA
ENSG00000263257	0	NA	NA	NA	NA	NA		novel transcript	lncRNA
ENSG00000263252	0	NA	NA	NA	NA	NA		mitogen-activated protein kinase 1 interacting protein 1-like (MAPK1IP1L) pseudogene	processed_pseudogene
ENSG00000263253	0	NA	NA	NA	NA	NA		novel transcript	lncRNA
ENSG00000207156	0	NA	NA	NA	NA	NA	RNU6-505P	RNA, U6 small nuclear 505, pseudogene [Source:HGNC Symbol;Acc:HGNC:47468]	snRNA
ENSG00000162975	22.6391	3.51268	1.68043	2.09035	0.0365862	0.410891	KCNF1	potassium voltage-gated channel modifier subfamily F member 1 [Source:HGNC Symbol;Acc:HGNC:6246]	protein_coding
ENSG00000263259	0	NA	NA	NA	NA	NA	NA	NA	NA
ENSG00000251125	0	NA	NA	NA	NA	NA		novel transcript	lncRNA
ENSG00000251127	15.7322	-5.50246	1.68033	-3.27463	0.00105802	0.0524698		novel transcript	lncRNA
ENSG00000251126	0	NA	NA	NA	NA	NA		novel transcript, antisense to ANK2	lncRNA
ENSG00000215367	0	NA	NA	NA	NA	NA	TMED11P	transmembrane p24 trafficking protein 11, pseudogene [Source:HGNC Symbol;Acc:HGNC:35401]	processed_transcript,transcribed_unitary_pseudogene
ENSG00000215365	0	NA	NA	NA	NA	NA	NA	NA	NA
ENSG00000277652	1.20619	-0.848323	2.83233	-0.299514	0.764548	NA	NA	NA	NA
ENSG00000215369	0	NA	NA	NA	NA	NA	RPL37P3	ribosomal protein L37 pseudogene 3 [Source:HGNC Symbol;Acc:HGNC:17238]	processed_pseudogene
ENSG00000215368	0	NA	NA	NA	NA	NA	BOD1P2	biorientation of chromosomes in cell division 1 pseudogene 2 [Source:HGNC Symbol;Acc:HGNC:51436]	processed_pseudogene
ENSG00000251129	0	NA	NA	NA	NA	NA	LINC02506	long intergenic non-protein coding RNA 2506 [Source:HGNC Symbol;Acc:HGNC:53495]	lncRNA
ENSG00000251128	0	NA	NA	NA	NA	NA	WWC2-AS1	WWC2 antisense RNA 1 [Source:HGNC Symbol;Acc:HGNC:41041]	lncRNA
ENSG00000119760	2040.29	0.243302	0.346156	0.702867	0.482139	0.871858	SUPT7L	SPT7 like, STAGA complex subunit gamma [Source:HGNC Symbol;Acc:HGNC:30632]	protein_coding
ENSG00000259352	0	NA	NA	NA	NA	NA		novel transcript, antisense to SORD	lncRNA
ENSG00000259353	0.989274	-3.88373	4.38273	-0.886143	0.37554	NA		novel transcript, antisense to FAM63B	lncRNA
ENSG00000259350	0	NA	NA	NA	NA	NA		high mobility group nucleosome binding domain 1 (HMGN1) pseudogene	processed_pseudogene
ENSG00000019995	851.382	0.201375	0.493518	0.408041	0.683244	0.934488	ZRANB1	zinc finger RANBP2-type containing 1 [Source:HGNC Symbol;Acc:HGNC:18224]	protein_coding,processed_transcript
ENSG00000259356	0	NA	NA	NA	NA	NA		novel transcript, antisense to ADAMTS17	lncRNA
ENSG00000197779	292.856	1.14369	0.470443	2.43108	0.0150538	0.266166	ZNF81	zinc finger protein 81 [Source:HGNC Symbol;Acc:HGNC:13156]	protein_coding,processed_transcript
ENSG00000259354	10.4034	-1.46897	3.42675	-0.428677	0.668158	0.931533		novel transcript, antisense to SLC30A4	lncRNA
ENSG00000019991	1247.13	1.75284	3.18164	0.550922	NA	NA	HGF	hepatocyte growth factor [Source:HGNC Symbol;Acc:HGNC:4893]	protein_coding,retained_intron
ENSG00000259358	4.75627	0.922003	1.97115	0.467749	0.639964	NA	DEPDC1P1	DEP domain containing 1 pseudogene 1 [Source:HGNC Symbol;Acc:HGNC:31125]	processed_pseudogene
ENSG00000259359	0.741956	-3.46679	4.40092	-0.787742	0.430848	NA		novel transcript	lncRNA
ENSG00000240197	0	NA	NA	NA	NA	NA		leukocyte immunoglobulin-like receptor, subfamily A (with TM domain), member 1 (LILRA1) pseudogene	unprocessed_pseudogene
ENSG00000198798	0	NA	NA	NA	NA	NA	MAGEB3	MAGE family member B3 [Source:HGNC Symbol;Acc:HGNC:6810]	protein_coding
ENSG00000277655	0	NA	NA	NA	NA	NA		neuroblastoma breakpoint family, member 6 (NBPF6) pseudogene	unprocessed_pseudogene
ENSG00000147059	51.5099	-0.139437	0.821978	-0.169636	0.865296	0.975388	SPIN2A	spindlin family member 2A [Source:HGNC Symbol;Acc:HGNC:20694]	protein_coding
ENSG00000135778	1803.55	0.313025	0.752799	0.415815	0.677545	0.933537	NTPCR	nucleoside-triphosphatase, cancer-related [Source:HGNC Symbol;Acc:HGNC:28204]	processed_transcript,protein_coding
ENSG00000135776	774.942	0.774516	0.626011	1.23722	0.216004	0.734369	ABCB10	ATP binding cassette subfamily B member 10 [Source:HGNC Symbol;Acc:HGNC:41]	protein_coding,processed_transcript
ENSG00000135775	1160.82	0.0793743	0.353252	0.224696	0.822216	0.965526	COG2	component of oligomeric golgi complex 2 [Source:HGNC Symbol;Acc:HGNC:6546]	protein_coding,retained_intron,nonsense_mediated_decay,processed_transcript
ENSG00000139428	767.776	0.472927	0.692067	0.683354	0.494383	0.877353	MMAB	metabolism of cobalamin associated B [Source:HGNC Symbol;Acc:HGNC:19331]	protein_coding,nonsense_mediated_decay,retained_intron
ENSG00000135773	2.02615	-1.21495	4.2663	-0.284778	0.775814	NA	CAPN9	calpain 9 [Source:HGNC Symbol;Acc:HGNC:1486]	protein_coding,processed_transcript
ENSG00000147050	746.406	0.271388	0.459433	0.590701	0.554721	0.89923	KDM6A	lysine demethylase 6A [Source:HGNC Symbol;Acc:HGNC:12637]	nonsense_mediated_decay,protein_coding,retained_intron
ENSG00000152990	2209.75	0.825994	0.661219	1.2492	0.211592	0.732091	ADGRA3	adhesion G protein-coupled receptor A3 [Source:HGNC Symbol;Acc:HGNC:13839]	nonsense_mediated_decay,protein_coding,retained_intron,processed_transcript
ENSG00000197774	1120.22	-1.33927	0.415395	-3.22408	0.00126379	0.0598805	EME2	essential meiotic structure-specific endonuclease subunit 2 [Source:HGNC Symbol;Acc:HGNC:27289]	protein_coding,retained_intron,nonsense_mediated_decay
ENSG00000132749	26.3251	1.47183	1.16115	1.26756	0.204956	0.726287	TESMIN	testis expressed metallothionein like protein [Source:HGNC Symbol;Acc:HGNC:7446]	protein_coding,processed_transcript,retained_intron
ENSG00000226339	0	NA	NA	NA	NA	NA	RPS26P56	ribosomal protein S26 pseudogene 56 [Source:HGNC Symbol;Acc:HGNC:35858]	processed_pseudogene
ENSG00000226336	0	NA	NA	NA	NA	NA	MRPS16P3	mitochondrial ribosomal protein S16 pseudogene 3 [Source:HGNC Symbol;Acc:HGNC:29733]	processed_pseudogene
ENSG00000132746	0	NA	NA	NA	NA	NA	ALDH3B2	aldehyde dehydrogenase 3 family member B2 [Source:HGNC Symbol;Acc:HGNC:411]	protein_coding,retained_intron,processed_transcript
ENSG00000165644	269.912	0.0521552	0.644516	0.0809215	0.935504	0.98699	COMTD1	catechol-O-methyltransferase domain containing 1 [Source:HGNC Symbol;Acc:HGNC:26309]	protein_coding,processed_transcript
ENSG00000132744	3.23672	0.968806	2.89072	0.335143	0.737517	NA	ACY3	aminoacylase 3 [Source:HGNC Symbol;Acc:HGNC:24104]	protein_coding
ENSG00000226332	51.5543	-0.338277	0.716619	-0.472046	0.636894	0.925784		novel transcript	lncRNA
ENSG00000165643	0	NA	NA	NA	NA	NA	SOHLH1	spermatogenesis and oogenesis specific basic helix-loop-helix 1 [Source:HGNC Symbol;Acc:HGNC:27845]	protein_coding,processed_transcript
ENSG00000226330	0.903249	-3.7579	4.38769	-0.856464	0.391741	NA		novel transcript	lncRNA
ENSG00000132740	883.981	0.0290749	0.465568	0.0624504	0.950204	0.991001	IGHMBP2	immunoglobulin mu DNA binding protein 2 [Source:HGNC Symbol;Acc:HGNC:5542]	protein_coding,nonsense_mediated_decay,processed_transcript,retained_intron
ENSG00000266758	0.204306	-1.7129	4.5545	-0.37609	0.70685	NA	MIR3680-2	microRNA 3680-2 [Source:HGNC Symbol;Acc:HGNC:43472]	miRNA
ENSG00000266759	0	NA	NA	NA	NA	NA		Y RNA [Source:RFAM;Acc:RF00019]	misc_RNA
ENSG00000153029	603.89	-0.199771	0.747546	-0.267236	0.789287	0.960739	MR1	major histocompatibility complex, class I-related [Source:HGNC Symbol;Acc:HGNC:4975]	retained_intron,protein_coding,processed_transcript
ENSG00000275873	0	NA	NA	NA	NA	NA	LMNTD2	lamin tail domain containing 2 [Source:HGNC Symbol;Acc:HGNC:28561]	retained_intron,protein_coding
ENSG00000231420	3.47406	4.8106	4.41975	1.08843	0.276404	NA	LINC01817	long intergenic non-protein coding RNA 1817 [Source:HGNC Symbol;Acc:HGNC:52622]	lncRNA
ENSG00000165623	0	NA	NA	NA	NA	NA	UCMA	upper zone of growth plate and cartilage matrix associated [Source:HGNC Symbol;Acc:HGNC:25205]	protein_coding
ENSG00000245156	33.8299	-0.225214	0.648902	-0.34707	0.728539	0.947554		novel transcript	lncRNA
ENSG00000266750	0.385402	1.62502	4.51836	0.359648	0.71911	NA	MIR4645	microRNA 4645 [Source:HGNC Symbol;Acc:HGNC:41689]	miRNA
ENSG00000266751	0	NA	NA	NA	NA	NA	MIR3661	microRNA 3661 [Source:HGNC Symbol;Acc:HGNC:38892]	miRNA
ENSG00000266753	230.214	-0.554856	0.611353	-0.907587	0.364096	0.824444	NA	NA	NA
ENSG00000266754	0.998411	-0.309135	2.54101	-0.121658	0.90317	NA	RN7SL524P	RNA, 7SL, cytoplasmic 524, pseudogene [Source:HGNC Symbol;Acc:HGNC:46540]	misc_RNA
ENSG00000266755	0	NA	NA	NA	NA	NA	SNORD84	small nucleolar RNA, C/D box 84 [Source:HGNC Symbol;Acc:HGNC:32743]	snoRNA
ENSG00000266756	0	NA	NA	NA	NA	NA	MIR5680	microRNA 5680 [Source:HGNC Symbol;Acc:HGNC:43492]	miRNA
ENSG00000249754	0	NA	NA	NA	NA	NA	NDUFB4P9	NADH:ubiquinone oxidoreductase subunit B4 pseudogene 9 [Source:HGNC Symbol;Acc:HGNC:45257]	processed_pseudogene
ENSG00000187026	0	NA	NA	NA	NA	NA	KRTAP21-2	keratin associated protein 21-2 [Source:HGNC Symbol;Acc:HGNC:18946]	protein_coding
ENSG00000187024	12.6755	-1.07877	0.998822	-1.08004	0.280123	0.776774	PTRH1	peptidyl-tRNA hydrolase 1 homolog [Source:HGNC Symbol;Acc:HGNC:27039]	protein_coding,processed_transcript
ENSG00000142039	1610.15	0.824889	0.421985	1.95478	0.0506086	0.466934	CCDC97	coiled-coil domain containing 97 [Source:HGNC Symbol;Acc:HGNC:28289]	protein_coding
ENSG00000187021	0	NA	NA	NA	NA	NA	PNLIPRP1	pancreatic lipase related protein 1 [Source:HGNC Symbol;Acc:HGNC:9156]	processed_transcript,retained_intron,protein_coding,nonsense_mediated_decay
ENSG00000162148	37.4977	-1.44983	1.19761	-1.2106	0.226049	0.741753	PPP1R32	protein phosphatase 1 regulatory subunit 32 [Source:HGNC Symbol;Acc:HGNC:28869]	protein_coding
ENSG00000207690	0.794105	0.619731	3.26334	0.189907	0.849382	NA	NA	NA	NA
ENSG00000188629	40.1055	1.50218	1.41787	1.05947	0.289388	0.782967	ZNF177	zinc finger protein 177 [Source:HGNC Symbol;Acc:HGNC:12966]	protein_coding
ENSG00000180035	225.151	-0.576988	0.895729	-0.644154	0.519475	0.886529	ZNF48	zinc finger protein 48 [Source:HGNC Symbol;Acc:HGNC:13114]	processed_transcript,protein_coding
ENSG00000188624	4.90334	-6.2003	4.33904	-1.42896	0.153017	NA	IGFL3	IGF like family member 3 [Source:HGNC Symbol;Acc:HGNC:32930]	protein_coding
ENSG00000188626	13.3972	0.219045	1.61415	0.135703	0.892056	0.980358	GOLGA8M	golgin A8 family member M [Source:HGNC Symbol;Acc:HGNC:44404]	protein_coding,processed_transcript
ENSG00000066855	1177.32	0.450445	0.419934	1.07266	0.283426	0.779306	MTFR1	mitochondrial fission regulator 1 [Source:HGNC Symbol;Acc:HGNC:29510]	processed_transcript,nonsense_mediated_decay,retained_intron,protein_coding
ENSG00000188620	2.86028	-5.42358	4.3469	-1.24769	0.212145	NA	HMX3	H6 family homeobox 3 [Source:HGNC Symbol;Acc:HGNC:5019]	protein_coding
ENSG00000161681	388.203	-1.59411	1.27448	-1.25079	0.211012	0.731611	SHANK1	SH3 and multiple ankyrin repeat domains 1 [Source:HGNC Symbol;Acc:HGNC:15474]	protein_coding,retained_intron,processed_transcript,nonsense_mediated_decay
ENSG00000185774	68.847	-0.361621	1.26835	-0.285113	0.775558	0.958215	KCNIP4	potassium voltage-gated channel interacting protein 4 [Source:HGNC Symbol;Acc:HGNC:30083]	protein_coding,nonsense_mediated_decay,retained_intron,processed_transcript
ENSG00000185775	0	NA	NA	NA	NA	NA	SPATA31A6	SPATA31 subfamily A member 6 [Source:HGNC Symbol;Acc:HGNC:32006]	protein_coding,processed_transcript
ENSG00000090054	2894.28	0.173296	0.376705	0.460032	0.645493	0.927622	SPTLC1	serine palmitoyltransferase long chain base subunit 1 [Source:HGNC Symbol;Acc:HGNC:11277]	nonsense_mediated_decay,protein_coding,processed_transcript
ENSG00000101096	129.62	1.25341	0.777349	1.61241	0.106872	0.607712	NFATC2	nuclear factor of activated T cells 2 [Source:HGNC Symbol;Acc:HGNC:7776]	protein_coding,retained_intron
ENSG00000213177	0.817223	-3.62127	4.39357	-0.824221	0.409814	NA	PRDX2P4	peroxiredoxin 2 pseudogene 4 [Source:HGNC Symbol;Acc:HGNC:44969]	processed_pseudogene
ENSG00000101098	3.60362	-0.0682763	3.98425	-0.0171365	0.986328	NA	RIMS4	regulating synaptic membrane exocytosis 4 [Source:HGNC Symbol;Acc:HGNC:16183]	protein_coding
ENSG00000250654	0	NA	NA	NA	NA	NA		novel pseudogene	processed_transcript,transcribed_unprocessed_pseudogene
ENSG00000213401	684.02	-0.422222	1.34953	-0.312867	0.754382	0.952648	MAGEA12	MAGE family member A12 [Source:HGNC Symbol;Acc:HGNC:6799]	protein_coding
ENSG00000213402	0	NA	NA	NA	NA	NA	PTPRCAP	protein tyrosine phosphatase receptor type C associated protein [Source:HGNC Symbol;Acc:HGNC:9667]	protein_coding
ENSG00000213403	0.385402	1.62502	4.51836	0.359648	0.71911	NA	CISD1P1	CDGSH iron sulfur domain 1 pseudogene 1 [Source:HGNC Symbol;Acc:HGNC:29611]	processed_pseudogene
ENSG00000250650	0	NA	NA	NA	NA	NA		thymosin beta 15a (TMSB15A) pseudogene	processed_pseudogene
ENSG00000250651	0.810461	-1.19258	4.41333	-0.270222	0.78699	NA	PABPC1P7	poly(A) binding protein cytoplasmic 1 pseudogene 7 [Source:HGNC Symbol;Acc:HGNC:37987]	processed_pseudogene
ENSG00000257604	1.97014	-0.597095	4.2672	-0.139927	0.888718	NA		zinc finger protein 254 (ZNF254) pseudogene	processed_pseudogene
ENSG00000257605	153.915	-0.760129	0.776732	-0.978625	0.327765	0.807657	MYG1-AS1	MYG1 antisense RNA 1 [Source:HGNC Symbol;Acc:HGNC:54810]	lncRNA
ENSG00000213409	5.86134	-2.33693	1.91517	-1.22022	0.222381	NA	C1QBPP2	complement C1q binding protein pseudogene 2 [Source:HGNC Symbol;Acc:HGNC:51618]	processed_pseudogene
ENSG00000112715	8451.85	-2.0735	0.906734	-2.28678	0.0222085	0.323901	VEGFA	vascular endothelial growth factor A [Source:HGNC Symbol;Acc:HGNC:12680]	retained_intron,protein_coding
ENSG00000250658	15.5488	-7.86558	2.13406	-3.68574	0.000228042	0.0179054		novel transcript	lncRNA
ENSG00000250659	2.60069	-1.99026	2.26628	-0.878206	0.379832	NA		novel transcript	lncRNA
ENSG00000258401	0.588521	2.23675	4.48035	0.499236	0.617613	NA	ATP5MC2P2	ATP synthase membrane subunit c locus 2 pseudogene 2 [Source:HGNC Symbol;Acc:HGNC:19672]	processed_pseudogene
ENSG00000258400	0	NA	NA	NA	NA	NA		novel transcript	lncRNA
ENSG00000258403	0	NA	NA	NA	NA	NA	NA	NA	NA
ENSG00000070495	2329.08	0.167562	0.484286	0.345998	0.729344	0.947773	JMJD6	jumonji domain containing 6, arginine demethylase and lysine hydroxylase [Source:HGNC Symbol;Acc:HGNC:19355]	protein_coding,nonsense_mediated_decay,retained_intron
ENSG00000258405	47.7034	-1.24319	1.09582	-1.13448	0.256592	0.760862	ZNF578	zinc finger protein 578 [Source:HGNC Symbol;Acc:HGNC:26449]	protein_coding
ENSG00000258404	0	NA	NA	NA	NA	NA	LINC02320	long intergenic non-protein coding RNA 2320 [Source:HGNC Symbol;Acc:HGNC:53239]	lncRNA
ENSG00000258407	0	NA	NA	NA	NA	NA		novel transcript, antisense to GPR65	lncRNA
ENSG00000258406	0	NA	NA	NA	NA	NA	TUBBP3	tubulin beta pseudogene 3 [Source:HGNC Symbol;Acc:HGNC:18192]	processed_pseudogene
ENSG00000185304	259.95	-1.78592	0.957968	-1.86428	0.0622818	0.504895	RGPD2	RANBP2 like and GRIP domain containing 2 [Source:HGNC Symbol;Acc:HGNC:32415]	protein_coding,processed_transcript
ENSG00000258408	0	NA	NA	NA	NA	NA	NT5CP2	5',3'-nucleotidase, cytosolic pseudogene 2 [Source:HGNC Symbol;Acc:HGNC:20047]	transcribed_processed_pseudogene
ENSG00000235036	36.6233	0.606004	0.649124	0.933572	0.350525	0.819154		pseudogene similar to DNAJ protein	processed_pseudogene
ENSG00000105205	0	NA	NA	NA	NA	NA	CLC	Charcot-Leyden crystal galectin [Source:HGNC Symbol;Acc:HGNC:2014]	protein_coding
ENSG00000090581	3598.57	-1.58853	0.704847	-2.25373	0.0242132	0.336901	GNPTG	N-acetylglucosamine-1-phosphate transferase subunit gamma [Source:HGNC Symbol;Acc:HGNC:23026]	nonsense_mediated_decay,protein_coding,retained_intron
ENSG00000145354	821.665	-0.844669	0.482437	-1.75084	0.0799739	0.554833	CISD2	CDGSH iron sulfur domain 2 [Source:HGNC Symbol;Acc:HGNC:24212]	nonsense_mediated_decay,protein_coding
ENSG00000229913	0	NA	NA	NA	NA	NA		novel transcript	lncRNA
ENSG00000138468	443.87	0.692729	0.551891	1.25519	0.209409	0.729578	SENP7	SUMO specific peptidase 7 [Source:HGNC Symbol;Acc:HGNC:30402]	protein_coding,retained_intron
ENSG00000273869	0.980868	2.97732	4.45122	0.668876	0.503575	NA	NA	NA	NA
ENSG00000250389	0	NA	NA	NA	NA	NA	MTND6P2	MT-ND6 pseudogene 2 [Source:HGNC Symbol;Acc:HGNC:39465]	processed_pseudogene
ENSG00000250386	0	NA	NA	NA	NA	NA	H3P21	H3 histone pseudogene 21 [Source:HGNC Symbol;Acc:HGNC:54455]	processed_pseudogene
ENSG00000250387	0	NA	NA	NA	NA	NA	LINC02197	long intergenic non-protein coding RNA 2197 [Source:HGNC Symbol;Acc:HGNC:53063]	lncRNA
ENSG00000164597	3382.81	-0.389439	0.558456	-0.697349	0.485584	0.872596	COG5	component of oligomeric golgi complex 5 [Source:HGNC Symbol;Acc:HGNC:14857]	protein_coding,retained_intron,processed_transcript
ENSG00000239014	4.13289	0.792627	1.86478	0.425051	0.670799	NA	SNORD108	small nucleolar RNA, C/D box 108 [Source:HGNC Symbol;Acc:HGNC:32772]	snoRNA
ENSG00000164591	9.92754	1.74856	2.78174	0.628585	0.529621	0.889654	MYOZ3	myozenin 3 [Source:HGNC Symbol;Acc:HGNC:18565]	protein_coding,retained_intron,processed_transcript
ENSG00000250383	0	NA	NA	NA	NA	NA		novel transcript	lncRNA
ENSG00000222051	0.192701	0.652451	4.56209	0.143016	0.886278	NA	RNU6-1165P	RNA, U6 small nuclear 1165, pseudogene [Source:HGNC Symbol;Acc:HGNC:48128]	snRNA
ENSG00000148143	1659.09	1.53048	0.717155	2.13409	0.0328351	0.389666	ZNF462	zinc finger protein 462 [Source:HGNC Symbol;Acc:HGNC:21684]	protein_coding,processed_transcript
ENSG00000111405	0	NA	NA	NA	NA	NA	ENDOU	endonuclease, poly(U) specific [Source:HGNC Symbol;Acc:HGNC:14369]	protein_coding,retained_intron
ENSG00000267406	0	NA	NA	NA	NA	NA		novel transcript	lncRNA
ENSG00000267405	78.6602	1.40874	1.76756	0.796996	0.425453	0.852872		novel transcript	lncRNA
ENSG00000267404	1.59963	-1.4193	4.29663	-0.33033	0.741151	NA		WD repeat domain phosphoinositide-interacting protein 3, pseudogene	processed_pseudogene
ENSG00000267402	0	NA	NA	NA	NA	NA	TCF4-AS2	TCF4 antisense RNA 2 [Source:HGNC Symbol;Acc:HGNC:51643]	lncRNA
ENSG00000276512	0	NA	NA	NA	NA	NA		killer cell immunoglobulin-like receptor, three domains, long cytoplasmic tail, 3 (KIR3DL3) pseudogene	processed_transcript,transcribed_unprocessed_pseudogene
ENSG00000267400	0	NA	NA	NA	NA	NA		dynein, light chain, roadblock-type 2 (DYNLRB2) pseudogene	processed_pseudogene
ENSG00000104112	7.90074	5.99239	4.41285	1.35794	0.174483	NA	SCG3	secretogranin III [Source:HGNC Symbol;Acc:HGNC:13707]	protein_coding
ENSG00000267409	0	NA	NA	NA	NA	NA		novel transcript	lncRNA
ENSG00000267408	0	NA	NA	NA	NA	NA		ribosomal protein S10 (RPS10) pseudogene	unprocessed_pseudogene
ENSG00000223908	1.26547	-3.09198	3.35375	-0.921945	0.356557	NA		CCHC domain zinc finger protein pseudogene	processed_pseudogene
ENSG00000185306	28.357	0.995356	1.85404	0.536859	0.591365	0.9107	C12orf56	chromosome 12 open reading frame 56 [Source:HGNC Symbol;Acc:HGNC:26967]	protein_coding,processed_transcript,retained_intron
ENSG00000223903	0	NA	NA	NA	NA	NA	RPL23P4	ribosomal protein L23 pseudogene 4 [Source:HGNC Symbol;Acc:HGNC:36678]	processed_pseudogene
ENSG00000263592	0	NA	NA	NA	NA	NA	NA	NA	NA
ENSG00000011677	6.29409	0.258575	3.67571	0.0703469	0.943918	NA	GABRA3	gamma-aminobutyric acid type A receptor subunit alpha3 [Source:HGNC Symbol;Acc:HGNC:4077]	protein_coding,processed_transcript
ENSG00000223907	1.22583	-4.20394	4.37189	-0.961583	0.336259	NA	NA	NA	NA
ENSG00000223904	0	NA	NA	NA	NA	NA	HMGB1P12	high mobility group box 1 pseudogene 12 [Source:HGNC Symbol;Acc:HGNC:13317]	processed_pseudogene
ENSG00000223905	0	NA	NA	NA	NA	NA		peroxiredoxin 5 (PRDX5) pseudogene	processed_pseudogene
ENSG00000264332	0	NA	NA	NA	NA	NA	NA	NA	NA
ENSG00000169245	15.9003	-0.210071	2.56324	-0.0819551	0.934682	0.986976	CXCL10	C-X-C motif chemokine ligand 10 [Source:HGNC Symbol;Acc:HGNC:10637]	protein_coding
ENSG00000158691	307.188	0.779318	0.656325	1.1874	0.235071	0.749493	ZSCAN12	zinc finger and SCAN domain containing 12 [Source:HGNC Symbol;Acc:HGNC:13172]	protein_coding
ENSG00000218208	2.21052	-0.930153	3.19489	-0.291138	0.770946	NA	RPS27AP11	RPS27A pseudogene 11 [Source:HGNC Symbol;Acc:HGNC:36126]	processed_pseudogene
ENSG00000125285	317.671	8.00655	4.23287	1.89152	NA	NA	SOX21	SRY-box transcription factor 21 [Source:HGNC Symbol;Acc:HGNC:11197]	protein_coding
ENSG00000242318	0.392347	1.64757	4.51666	0.364776	0.715279	NA		ribosomal protein L21 (RPL21) pseudogene	processed_pseudogene
ENSG00000181852	2442.84	0.771411	0.600206	1.28524	0.198707	0.723005	RNF41	ring finger protein 41 [Source:HGNC Symbol;Acc:HGNC:18401]	protein_coding,nonsense_mediated_decay,retained_intron
ENSG00000242317	0	NA	NA	NA	NA	NA		novel transcript	lncRNA
ENSG00000242314	0.494637	-2.87816	4.43718	-0.648646	0.516567	NA	RPL12P32	ribosomal protein L12 pseudogene 32 [Source:HGNC Symbol;Acc:HGNC:36597]	processed_pseudogene
ENSG00000181856	1.10538	3.16462	4.44591	0.711804	0.476586	NA	SLC2A4	solute carrier family 2 member 4 [Source:HGNC Symbol;Acc:HGNC:11009]	protein_coding,nonsense_mediated_decay
ENSG00000155070	0	NA	NA	NA	NA	NA	UNC93B2	unc-93 homolog B2 (pseudogene) [Source:HGNC Symbol;Acc:HGNC:13482]	processed_pseudogene
ENSG00000168930	0	NA	NA	NA	NA	NA	TRIM49	tripartite motif containing 49 [Source:HGNC Symbol;Acc:HGNC:13431]	protein_coding
ENSG00000168936	1801.1	0.169961	0.61209	0.277674	0.781262	0.958412	TMEM129	transmembrane protein 129, E3 ubiquitin ligase [Source:HGNC Symbol;Acc:HGNC:25137]	protein_coding,nonsense_mediated_decay,retained_intron
ENSG00000168939	208.448	0.66833	0.821014	0.81403	0.415628	0.848958	SPRY3	sprouty RTK signaling antagonist 3 [Source:HGNC Symbol;Acc:HGNC:11271]	processed_transcript,protein_coding
ENSG00000168938	1783.21	0.00405781	0.441579	0.00918931	0.992668	0.998864	PPIC	peptidylprolyl isomerase C [Source:HGNC Symbol;Acc:HGNC:9256]	protein_coding,retained_intron
ENSG00000197506	100.847	-0.389699	1.11298	-0.350141	0.726233	0.947241	SLC28A3	solute carrier family 28 member 3 [Source:HGNC Symbol;Acc:HGNC:16484]	protein_coding,processed_transcript
ENSG00000256551	0	NA	NA	NA	NA	NA	LINC02369	long intergenic non-protein coding RNA 2369 [Source:HGNC Symbol;Acc:HGNC:53292]	lncRNA
ENSG00000186086	0.52013	-0.0273213	4.53127	-0.00602949	0.995189	NA	NBPF6	NBPF member 6 [Source:HGNC Symbol;Acc:HGNC:31988]	protein_coding
ENSG00000256553	0	NA	NA	NA	NA	NA	TRAV1-2	T cell receptor alpha variable 1-2 [Source:HGNC Symbol;Acc:HGNC:12102]	TR_V_gene
ENSG00000256552	0.204306	-1.7129	4.5545	-0.37609	0.70685	NA		ribosomal protein S24 (RPS24) pseudogene	processed_transcript,transcribed_processed_pseudogene
ENSG00000265023	0	NA	NA	NA	NA	NA	NA	NA	NA
ENSG00000186082	0	NA	NA	NA	NA	NA	KRT18P14	keratin 18 pseudogene 14 [Source:HGNC Symbol;Acc:HGNC:6433]	processed_pseudogene
ENSG00000186081	0	NA	NA	NA	NA	NA	KRT5	keratin 5 [Source:HGNC Symbol;Acc:HGNC:6442]	protein_coding,retained_intron
ENSG00000126882	69.4125	0.62304	0.856621	0.727322	0.467029	0.868443	FAM78A	family with sequence similarity 78 member A [Source:HGNC Symbol;Acc:HGNC:25465]	processed_transcript,protein_coding
ENSG00000207154	0	NA	NA	NA	NA	NA	RNU1-46P	RNA, U1 small nuclear 46, pseudogene [Source:HGNC Symbol;Acc:HGNC:48388]	snRNA
ENSG00000186088	920.013	-0.584353	1.02754	-0.568689	0.569568	0.904173	GSAP	gamma-secretase activating protein [Source:HGNC Symbol;Acc:HGNC:28042]	retained_intron,protein_coding,processed_transcript
ENSG00000175322	108.226	0.553485	1.0259	0.539512	0.589534	0.909889	ZNF519	zinc finger protein 519 [Source:HGNC Symbol;Acc:HGNC:30574]	processed_transcript,nonsense_mediated_decay,protein_coding,retained_intron
ENSG00000259273	0	NA	NA	NA	NA	NA		zinc finger and SCAN domain containing 5A (ZSCAN5A) pseudogene	processed_pseudogene
ENSG00000204929	4.83371	-2.26147	3.65869	-0.618109	0.536504	NA		novel transcript	lncRNA,retained_intron
ENSG00000204928	0	NA	NA	NA	NA	NA	GRXCR2	glutaredoxin and cysteine rich domain containing 2 [Source:HGNC Symbol;Acc:HGNC:33862]	protein_coding
ENSG00000204923	113.474	-0.142316	0.896401	-0.158764	0.873855	0.977152	FBXO48	F-box protein 48 [Source:HGNC Symbol;Acc:HGNC:33857]	protein_coding
ENSG00000204922	940.503	-0.0699822	0.543372	-0.128792	0.897522	0.980835	UQCC3	ubiquinol-cytochrome c reductase complex assembly factor 3 [Source:HGNC Symbol;Acc:HGNC:34399]	protein_coding
ENSG00000204920	228.245	-0.222954	0.631811	-0.35288	0.724178	0.946336	ZNF155	zinc finger protein 155 [Source:HGNC Symbol;Acc:HGNC:12940]	protein_coding,retained_intron
ENSG00000261382	0	NA	NA	NA	NA	NA		novel transcript	lncRNA
ENSG00000008441	5172.64	1.21894	1.19699	1.01833	0.308521	0.795655	NFIX	nuclear factor I X [Source:HGNC Symbol;Acc:HGNC:7788]	protein_coding,nonsense_mediated_decay,processed_transcript
ENSG00000260260	180.631	-0.321582	0.560131	-0.574119	0.565888	0.902841	SNHG19	small nucleolar RNA host gene 19 [Source:HGNC Symbol;Acc:HGNC:49574]	lncRNA
ENSG00000182508	3.90757	4.97647	3.61584	1.3763	0.168729	NA	LHFPL1	LHFPL tetraspan subfamily member 1 [Source:HGNC Symbol;Acc:HGNC:6587]	protein_coding,processed_transcript
ENSG00000264338	0	NA	NA	NA	NA	NA	NA	NA	NA
ENSG00000182504	636.164	0.777149	0.741366	1.04827	0.294516	0.787984	CEP97	centrosomal protein 97 [Source:HGNC Symbol;Acc:HGNC:26244]	retained_intron,protein_coding,nonsense_mediated_decay,processed_transcript
ENSG00000213967	35.1475	-0.266092	0.982122	-0.270935	0.786441	0.960394	ZNF726	zinc finger protein 726 [Source:HGNC Symbol;Acc:HGNC:32462]	protein_coding
ENSG00000128000	427.66	0.181411	0.686289	0.264336	0.791521	0.961266	ZNF780B	zinc finger protein 780B [Source:HGNC Symbol;Acc:HGNC:33109]	protein_coding,retained_intron
ENSG00000121542	763.602	0.507456	0.48333	1.04992	0.293756	0.787266	SEC22A	SEC22 homolog A, vesicle trafficking protein [Source:HGNC Symbol;Acc:HGNC:20260]	processed_transcript,nonsense_mediated_decay,protein_coding
ENSG00000264334	0	NA	NA	NA	NA	NA		novel transcript	lncRNA
ENSG00000234864	0	NA	NA	NA	NA	NA	LINC02632	long intergenic non-protein coding RNA 2632 [Source:HGNC Symbol;Acc:HGNC:54114]	lncRNA
ENSG00000254050	0	NA	NA	NA	NA	NA		novel transcript	lncRNA
ENSG00000167680	313.195	-3.22829	0.979154	-3.29702	0.000977149	0.0501126	SEMA6B	semaphorin 6B [Source:HGNC Symbol;Acc:HGNC:10739]	nonsense_mediated_decay,protein_coding,retained_intron
ENSG00000234861	0.990279	1.06276	3.08998	0.343938	0.730893	NA	ATP5F1AP1	ATP synthase F1 subunit alpha pseudogene 1 [Source:HGNC Symbol;Acc:HGNC:827]	processed_pseudogene
ENSG00000214211	0	NA	NA	NA	NA	NA	CTAGE14P	CTAGE family member 14, pseudogene [Source:HGNC Symbol;Acc:HGNC:37299]	processed_pseudogene
ENSG00000104808	10.2902	-2.22687	2.43215	-0.915597	0.359878	0.822715	DHDH	dihydrodiol dehydrogenase [Source:HGNC Symbol;Acc:HGNC:17887]	protein_coding,nonsense_mediated_decay
ENSG00000234369	7.29184	-0.492489	1.26235	-0.390137	0.696435	NA	TATDN1P1	TatD DNase domain containing 1 pseudogene 1 [Source:HGNC Symbol;Acc:HGNC:45058]	processed_pseudogene
ENSG00000214212	20.3369	-1.923	0.853491	-2.2531	0.0242531	0.336901	C19orf38	chromosome 19 open reading frame 38 [Source:HGNC Symbol;Acc:HGNC:34073]	protein_coding,retained_intron
ENSG00000175325	0	NA	NA	NA	NA	NA	PROP1	PROP paired-like homeobox 1 [Source:HGNC Symbol;Acc:HGNC:9455]	protein_coding
ENSG00000234862	0	NA	NA	NA	NA	NA		novel transcript	lncRNA
ENSG00000104805	11371.5	-0.117472	0.408869	-0.287311	0.773875	0.957819	NUCB1	nucleobindin 1 [Source:HGNC Symbol;Acc:HGNC:8043]	protein_coding,processed_transcript,nonsense_mediated_decay,retained_intron
ENSG00000104804	5.01101	-0.0469586	2.10042	-0.0223568	0.982163	NA	TULP2	TUB like protein 2 [Source:HGNC Symbol;Acc:HGNC:12424]	protein_coding,retained_intron
ENSG00000207692	0	NA	NA	NA	NA	NA	MIR592	microRNA 592 [Source:HGNC Symbol;Acc:HGNC:32848]	miRNA
ENSG00000167685	961.765	-1.07029	0.475877	-2.24909	0.024507	0.338276	ZNF444	zinc finger protein 444 [Source:HGNC Symbol;Acc:HGNC:16052]	protein_coding,processed_transcript,retained_intron
ENSG00000227447	0	NA	NA	NA	NA	NA	XGY1	XG pseudogene, Y-linked 1 [Source:HGNC Symbol;Acc:HGNC:12807]	unprocessed_pseudogene
ENSG00000239345	0.588521	2.23675	4.48035	0.499236	0.617613	NA	HNRNPA1P26	heterogeneous nuclear ribonucleoprotein A1 pseudogene 26 [Source:HGNC Symbol;Acc:HGNC:39544]	processed_pseudogene
ENSG00000239344	0.886984	-0.921274	4.39045	-0.209836	0.833796	NA		ribosomal protein S6 (RPS6) pseudogene	processed_pseudogene
ENSG00000234362	15.1192	-1.25114	1.81124	-0.690766	0.489713	0.874724	LINC01914	long intergenic non-protein coding RNA 1914 [Source:HGNC Symbol;Acc:HGNC:52733]	lncRNA
ENSG00000111325	165.879	0.622978	0.489175	1.27353	0.202831	0.726287	OGFOD2	2-oxoglutarate and iron dependent oxygenase domain containing 2 [Source:HGNC Symbol;Acc:HGNC:25823]	protein_coding,processed_transcript,retained_intron,nonsense_mediated_decay
ENSG00000237415	13.9065	-0.62814	1.16968	-0.537019	0.591255	0.9107	NRBF2P3	nuclear receptor binding factor 2 pseudogene 3 [Source:HGNC Symbol;Acc:HGNC:44606]	processed_pseudogene
ENSG00000237414	0	NA	NA	NA	NA	NA		novel transcript	lncRNA
ENSG00000237417	0	NA	NA	NA	NA	NA	XRCC6P1	X-ray repair cross complementing 6 pseudogene 1 [Source:HGNC Symbol;Acc:HGNC:45183]	processed_pseudogene
ENSG00000106400	4450.68	-1.1104	0.3824	-2.90376	0.00368715	0.121059	ZNHIT1	zinc finger HIT-type containing 1 [Source:HGNC Symbol;Acc:HGNC:21688]	protein_coding,processed_transcript,retained_intron
ENSG00000237410	8.24395	-0.127703	2.66075	-0.0479951	0.96172	0.994057	NRXN2-AS1	NRXN2 antisense RNA 1 [Source:HGNC Symbol;Acc:HGNC:40416]	lncRNA
ENSG00000177504	0	NA	NA	NA	NA	NA	VCX2	variable charge X-linked 2 [Source:HGNC Symbol;Acc:HGNC:18158]	protein_coding
ENSG00000106404	474.209	-0.621172	0.808051	-0.768729	0.442054	0.859317	CLDN15	claudin 15 [Source:HGNC Symbol;Acc:HGNC:2036]	protein_coding,nonsense_mediated_decay,retained_intron,processed_transcript
ENSG00000177508	1142.39	-0.0393962	0.548475	-0.0718286	0.942738	0.988901	IRX3	iroquois homeobox 3 [Source:HGNC Symbol;Acc:HGNC:14360]	protein_coding,retained_intron
ENSG00000237419	0.408611	-2.62764	4.45757	-0.589479	0.55554	NA		novel transcript	lncRNA
ENSG00000237418	3.59435	-0.59688	2.09199	-0.285317	0.775401	NA		ribosomal protein L39 (RPL39) pseudogene	processed_pseudogene
ENSG00000234367	10.0407	-1.85714	1.2589	-1.47521	0.140156	0.655522	PFN1P3	profilin 1 pseudogene 3 [Source:HGNC Symbol;Acc:HGNC:42987]	processed_pseudogene
ENSG00000257845	0	NA	NA	NA	NA	NA	LINC02294	long intergenic non-protein coding RNA 2294 [Source:HGNC Symbol;Acc:HGNC:53210]	lncRNA
ENSG00000187840	3214.78	-0.716856	0.664343	-1.07904	0.280568	0.777066	EIF4EBP1	eukaryotic translation initiation factor 4E binding protein 1 [Source:HGNC Symbol;Acc:HGNC:3288]	protein_coding,processed_transcript
ENSG00000199363	3.38678	-0.897149	1.91094	-0.469481	0.638726	NA	SNORA63E	small nucleolar RNA, H/ACA box 63E [Source:HGNC Symbol;Acc:HGNC:52212]	snoRNA
ENSG00000199360	0	NA	NA	NA	NA	NA	RNU6-1115P	RNA, U6 small nuclear 1115, pseudogene [Source:HGNC Symbol;Acc:HGNC:48078]	snRNA
ENSG00000199361	0	NA	NA	NA	NA	NA	RNU1-150P	RNA, U1 small nuclear 150, pseudogene [Source:HGNC Symbol;Acc:HGNC:48492]	snRNA
ENSG00000199366	0.196174	0.652451	4.56209	0.143016	0.886278	NA		Y RNA [Source:RFAM;Acc:RF00019]	misc_RNA
ENSG00000249364	0	NA	NA	NA	NA	NA		novel transcript	lncRNA,retained_intron
ENSG00000199364	0.247319	-1.85225	4.54449	-0.407582	0.683581	NA	RNA5SP327	RNA, 5S ribosomal pseudogene 327 [Source:HGNC Symbol;Acc:HGNC:43227]	rRNA_pseudogene
ENSG00000239504	0	NA	NA	NA	NA	NA	RN7SL583P	RNA, 7SL, cytoplasmic 583, pseudogene [Source:HGNC Symbol;Acc:HGNC:46599]	misc_RNA
ENSG00000187848	0	NA	NA	NA	NA	NA	P2RX2	purinergic receptor P2X 2 [Source:HGNC Symbol;Acc:HGNC:15459]	protein_coding
ENSG00000202515	3.29015	0.904705	1.73982	0.519998	0.603065	NA	VTRNA1-3	vault RNA 1-3 [Source:HGNC Symbol;Acc:HGNC:12656]	misc_RNA
ENSG00000199368	0	NA	NA	NA	NA	NA	RNU6-1084P	RNA, U6 small nuclear 1084, pseudogene [Source:HGNC Symbol;Acc:HGNC:48047]	snRNA
ENSG00000202517	0	NA	NA	NA	NA	NA			snoRNA
ENSG00000123933	4222.23	0.339	0.722101	0.469463	0.638739	0.926281	MXD4	MAX dimerization protein 4 [Source:HGNC Symbol;Acc:HGNC:13906]	protein_coding,retained_intron,nonsense_mediated_decay,processed_transcript
ENSG00000202512	0.878966	0.820504	4.45631	0.184122	0.853918	NA	RN7SKP230	RN7SK pseudogene 230 [Source:HGNC Symbol;Acc:HGNC:45954]	misc_RNA
ENSG00000202513	0.494637	-2.87816	4.43718	-0.648646	0.516567	NA	RNU6-805P	RNA, U6 small nuclear 805, pseudogene [Source:HGNC Symbol;Acc:HGNC:47768]	snRNA
ENSG00000140526	7973.7	0.587054	0.589907	0.995163	0.319657	0.802982	ABHD2	abhydrolase domain containing 2, acylglycerol lipase [Source:HGNC Symbol;Acc:HGNC:18717]	protein_coding,processed_transcript,retained_intron
ENSG00000140527	2.87899	-0.983743	2.9782	-0.330315	0.741162	NA	WDR93	WD repeat domain 93 [Source:HGNC Symbol;Acc:HGNC:26924]	protein_coding,processed_transcript
ENSG00000140525	1162.97	1.10057	0.639161	1.72189	0.0850886	0.567169	FANCI	FA complementation group I [Source:HGNC Symbol;Acc:HGNC:25568]	protein_coding,processed_transcript,nonsense_mediated_decay,retained_intron
ENSG00000140522	0.963505	2.95293	4.45196	0.663287	0.507147	NA	RLBP1	retinaldehyde binding protein 1 [Source:HGNC Symbol;Acc:HGNC:10024]	protein_coding,nonsense_mediated_decay,retained_intron
ENSG00000235174	2460.02	-0.314372	0.569261	-0.552246	0.58078	0.908378	RPL39P3	ribosomal protein L39 pseudogene 3 [Source:HGNC Symbol;Acc:HGNC:21383]	processed_pseudogene
ENSG00000140521	2066.6	0.732656	0.36792	1.99135	0.0464429	0.451767	POLG	DNA polymerase gamma, catalytic subunit [Source:HGNC Symbol;Acc:HGNC:9179]	protein_coding,nonsense_mediated_decay,processed_transcript,retained_intron
ENSG00000246541	0	NA	NA	NA	NA	NA		novel transcript	lncRNA
ENSG00000258244	0.315824	1.37626	4.53891	0.303214	0.761727	NA	OSTF1P1	osteoclast stimulating factor 1 pseudogene 1 [Source:HGNC Symbol;Acc:HGNC:31439]	processed_pseudogene
ENSG00000167107	885.624	-0.153556	0.885201	-0.17347	0.862282	0.974704	ACSF2	acyl-CoA synthetase family member 2 [Source:HGNC Symbol;Acc:HGNC:26101]	nonsense_mediated_decay,protein_coding,retained_intron,processed_transcript
ENSG00000167106	2083.94	-1.42548	0.563747	-2.52858	0.0114525	0.231254	FAM102A	family with sequence similarity 102 member A [Source:HGNC Symbol;Acc:HGNC:31419]	protein_coding,retained_intron,processed_transcript
ENSG00000167105	13.0766	-0.36598	1.04925	-0.348803	0.727237	0.947277	TMEM92	transmembrane protein 92 [Source:HGNC Symbol;Acc:HGNC:26579]	protein_coding,processed_transcript
ENSG00000167104	0	NA	NA	NA	NA	NA	BPIFB6	BPI fold containing family B member 6 [Source:HGNC Symbol;Acc:HGNC:16504]	nonsense_mediated_decay,protein_coding
ENSG00000167103	115.877	-0.0375811	0.638566	-0.0588523	0.95307	0.991172	PIP5KL1	phosphatidylinositol-4-phosphate 5-kinase like 1 [Source:HGNC Symbol;Acc:HGNC:28711]	processed_transcript,protein_coding
ENSG00000239503	5.77406	-3.27493	2.59004	-1.26443	0.206075	NA	MARK2P8	microtubule affinity regulating kinase 2 pseudogene 8 [Source:HGNC Symbol;Acc:HGNC:39799]	processed_pseudogene
ENSG00000165704	1605.76	0.202979	0.586699	0.345967	0.729367	0.947773	HPRT1	hypoxanthine phosphoribosyltransferase 1 [Source:HGNC Symbol;Acc:HGNC:5157]	protein_coding,processed_transcript
ENSG00000167100	1197.42	0.216264	0.97587	0.221612	0.824616	0.965937	SAMD14	sterile alpha motif domain containing 14 [Source:HGNC Symbol;Acc:HGNC:27312]	protein_coding,retained_intron,processed_transcript
ENSG00000240265	0	NA	NA	NA	NA	NA		H1 histone family, member O, oocyte-specific (H1FOO) pseudogene	processed_pseudogene
ENSG00000180042	1.20957	-1.66439	4.34637	-0.382937	0.701766	NA	OR1R1P	olfactory receptor family 1 subfamily R member 1 pseudogene [Source:HGNC Symbol;Acc:HGNC:8226]	protein_coding
ENSG00000207351	0	NA	NA	NA	NA	NA		Y RNA [Source:RFAM;Acc:RF00019]	misc_RNA
ENSG00000166851	1356.31	1.10044	0.93232	1.18033	0.23787	0.749555	PLK1	polo like kinase 1 [Source:HGNC Symbol;Acc:HGNC:9077]	retained_intron,nonsense_mediated_decay,protein_coding,processed_transcript
ENSG00000166856	0	NA	NA	NA	NA	NA	GPR182	G protein-coupled receptor 182 [Source:HGNC Symbol;Acc:HGNC:13708]	protein_coding
ENSG00000207357	4.57872	-0.751781	1.5805	-0.475661	0.634316	NA	RNU6-2	RNA, U6 small nuclear 2 [Source:HGNC Symbol;Acc:HGNC:34270]	snRNA
ENSG00000166855	1713.36	0.567352	0.376619	1.50644	0.131955	0.647153	CLPX	caseinolytic mitochondrial matrix peptidase chaperone subunit X [Source:HGNC Symbol;Acc:HGNC:2088]	protein_coding,nonsense_mediated_decay,retained_intron
ENSG00000207359	1.04014	-0.213569	3.8711	-0.05517	0.956003	NA	RNU6-925P	RNA, U6 small nuclear 925, pseudogene [Source:HGNC Symbol;Acc:HGNC:47888]	snRNA
ENSG00000254608	2.45167	-5.20154	4.35004	-1.19575	0.231795	NA	NA	NA	NA
ENSG00000243853	0	NA	NA	NA	NA	NA	ALDH7A1P3	aldehyde dehydrogenase 7 family member A1 pseudogene 3 [Source:HGNC Symbol;Acc:HGNC:880]	processed_pseudogene
ENSG00000163374	2029.68	0.17679	0.384542	0.459742	0.645701	0.927622	YY1AP1	YY1 associated protein 1 [Source:HGNC Symbol;Acc:HGNC:30935]	protein_coding,retained_intron,nonsense_mediated_decay,processed_transcript
ENSG00000163376	116.672	1.27256	0.78344	1.62432	0.104307	0.6042	KBTBD8	kelch repeat and BTB domain containing 8 [Source:HGNC Symbol;Acc:HGNC:30691]	protein_coding,processed_transcript
ENSG00000163377	0	NA	NA	NA	NA	NA	TAFA4	TAFA chemokine like family member 4 [Source:HGNC Symbol;Acc:HGNC:21591]	protein_coding
ENSG00000163378	623.038	1.73392	0.396816	4.36957	1.24491e-05	0.00158598	EOGT	EGF domain specific O-linked N-acetylglucosamine transferase [Source:HGNC Symbol;Acc:HGNC:28526]	protein_coding,retained_intron,nonsense_mediated_decay
ENSG00000255149	0	NA	NA	NA	NA	NA		mitochondrially encoded cytochrome b (MT-CYB) pseudogene	processed_pseudogene
ENSG00000255148	6.20656	-1.5046	1.43317	-1.04984	0.293791	NA		novel transcript	lncRNA
ENSG00000276748	0	NA	NA	NA	NA	NA	NA	NA	NA
ENSG00000276749	0	NA	NA	NA	NA	NA	NA	NA	NA
ENSG00000255143	0	NA	NA	NA	NA	NA		novel transcript, sense overlapping ANO1	lncRNA
ENSG00000255142	11.5355	-1.25932	1.0451	-1.20497	0.228215	0.744603		novel transcript	lncRNA
ENSG00000276744	2.24983	-0.846377	3.12388	-0.270938	0.786439	NA		novel transcript, sense intronic to SIN3A	lncRNA
ENSG00000276745	0	NA	NA	NA	NA	NA	NA	NA	NA
ENSG00000255147	0	NA	NA	NA	NA	NA		eva-1 homolog Cv ( EVA1C) pseudogene	transcribed_unprocessed_pseudogene
ENSG00000255146	0.724435	-0.942067	4.43383	-0.212472	0.831739	NA		novel transcript	lncRNA
ENSG00000276740	4.16755	-2.32451	2.04525	-1.13654	0.255729	NA		novel transcript, sense intronic to FAM155A	lncRNA
ENSG00000255144	0	NA	NA	NA	NA	NA		transmembrane protein 126A (TMEM126A) pseudogene	unprocessed_pseudogene
ENSG00000249830	0	NA	NA	NA	NA	NA	LINC02162	long intergenic non-protein coding RNA 2162 [Source:HGNC Symbol;Acc:HGNC:53023]	lncRNA
ENSG00000277304	51.4503	1.05345	0.788682	1.33571	0.181644	0.708214		Rho GTPase activating protein 23 (ARHGAP23) pseudogene	unprocessed_pseudogene
ENSG00000227818	0	NA	NA	NA	NA	NA		novel transcript	lncRNA
ENSG00000056586	3679.67	0.682436	0.595895	1.14523	0.252114	0.758982	RC3H2	ring finger and CCCH-type domains 2 [Source:HGNC Symbol;Acc:HGNC:21461]	protein_coding,nonsense_mediated_decay,retained_intron,processed_transcript
ENSG00000178882	133.528	1.93851	4.05339	0.478244	0.632477	0.92519	RFLNA	refilin A [Source:HGNC Symbol;Acc:HGNC:27051]	protein_coding,processed_transcript
ENSG00000227815	1.43014	-4.42566	4.36567	-1.01374	0.310706	NA		novel pseudogene	unprocessed_pseudogene
ENSG00000227816	0	NA	NA	NA	NA	NA	TAP1	transporter 1, ATP binding cassette subfamily B member [Source:HGNC Symbol;Acc:HGNC:43]	retained_intron,protein_coding
ENSG00000227817	0.157912	0.652451	4.56209	0.143016	0.886278	NA	ARHGAP42P1	ARHGAP42 pseudogene 1 [Source:HGNC Symbol;Acc:HGNC:43940]	unprocessed_pseudogene
ENSG00000227811	317.53	-1.41016	1.00924	-1.39725	0.162339	0.685625	INKA2-AS1	INKA2 antisense RNA 1 [Source:HGNC Symbol;Acc:HGNC:49446]	lncRNA
ENSG00000252252	0.408611	-2.62764	4.45757	-0.589479	0.55554	NA	RNU6-687P	RNA, U6 small nuclear 687, pseudogene [Source:HGNC Symbol;Acc:HGNC:47650]	snRNA
ENSG00000227813	0	NA	NA	NA	NA	NA		novel pseudogene similar to e(y)2 protein	processed_pseudogene
ENSG00000259507	0	NA	NA	NA	NA	NA		zinc finger CCHC domain-containing protein 9 (ZCCHC9) pseudogene	processed_pseudogene
ENSG00000128849	258.535	3.05604	1.21213	2.5212	0.0116954	0.232903	CGNL1	cingulin like 1 [Source:HGNC Symbol;Acc:HGNC:25931]	processed_transcript,protein_coding
ENSG00000064393	9261.52	-0.346678	0.76087	-0.455633	0.648654	0.927933	HIPK2	homeodomain interacting protein kinase 2 [Source:HGNC Symbol;Acc:HGNC:14402]	protein_coding
ENSG00000225526	1.7601	-3.62165	3.02858	-1.19582	0.231765	NA	MKRN2OS	MKRN2 opposite strand [Source:HGNC Symbol;Acc:HGNC:40375]	processed_transcript,nonsense_mediated_decay,protein_coding
ENSG00000225527	1.22819	1.43435	4.43317	0.32355	0.746279	NA		novel transcript	lncRNA
ENSG00000241135	0	NA	NA	NA	NA	NA	LINC00881	long intergenic non-protein coding RNA 881 [Source:HGNC Symbol;Acc:HGNC:48567]	lncRNA
ENSG00000241134	0.639666	0.104617	4.49887	0.0232541	0.981448	NA	BET1P1	Bet1 golgi vesicular membrane trafficking protein pseudogene 1 [Source:HGNC Symbol;Acc:HGNC:51363]	processed_pseudogene
ENSG00000225522	0	NA	NA	NA	NA	NA		novel pseudogene	processed_pseudogene
ENSG00000241132	0	NA	NA	NA	NA	NA	LY6G5B	lymphocyte antigen 6 family member G5B [Source:HGNC Symbol;Acc:HGNC:13931]	protein_coding,retained_intron
ENSG00000225520	0	NA	NA	NA	NA	NA	NA	NA	NA
ENSG00000241130	0.392347	1.64757	4.51666	0.364776	0.715279	NA	RPL32P30	ribosomal protein L32 pseudogene 30 [Source:HGNC Symbol;Acc:HGNC:36729]	processed_pseudogene
ENSG00000253460	0	NA	NA	NA	NA	NA	IGKV2OR22-3	immunoglobulin kappa variable 2/OR22-3 (pseudogene) [Source:HGNC Symbol;Acc:HGNC:5812]	IG_V_pseudogene
ENSG00000225528	0	NA	NA	NA	NA	NA		novel protein similar to translation machinery associated 7 homolog (S. cerevisiae) TMA7	protein_coding
ENSG00000259502	0	NA	NA	NA	NA	NA		protein kinase C, eta (PRKCH) pseudogene	processed_pseudogene
ENSG00000157005	0	NA	NA	NA	NA	NA	SST	somatostatin [Source:HGNC Symbol;Acc:HGNC:11329]	protein_coding
ENSG00000218776	0	NA	NA	NA	NA	NA	MTATP6P31	MT-ATP6 pseudogene 31 [Source:HGNC Symbol;Acc:HGNC:52186]	processed_pseudogene
ENSG00000260495	8.26988	-2.6609	1.34271	-1.98173	0.0475089	0.455144		novel transcript, antisense to GAN	lncRNA
ENSG00000184014	5735.53	0.220917	0.418037	0.528463	0.597178	0.912328	DENND5A	DENN domain containing 5A [Source:HGNC Symbol;Acc:HGNC:19344]	protein_coding,retained_intron,processed_transcript,nonsense_mediated_decay
ENSG00000184012	7.15773	-0.833803	3.58919	-0.232309	0.816298	NA	TMPRSS2	transmembrane serine protease 2 [Source:HGNC Symbol;Acc:HGNC:11876]	protein_coding,nonsense_mediated_decay,processed_transcript,retained_intron
ENSG00000162753	0	NA	NA	NA	NA	NA	SLC9C2	solute carrier family 9 member C2 (putative) [Source:HGNC Symbol;Acc:HGNC:28664]	protein_coding,processed_transcript
ENSG00000253465	0	NA	NA	NA	NA	NA	IGHVIV-44-1	immunoglobulin heavy variable (IV)-44-1 (pseudogene) [Source:HGNC Symbol;Acc:HGNC:5710]	IG_V_pseudogene
ENSG00000179820	11757.5	-0.152282	0.762615	-0.199684	0.841727	0.970736	MYADM	myeloid associated differentiation marker [Source:HGNC Symbol;Acc:HGNC:7544]	processed_transcript,protein_coding
ENSG00000179826	1.8065	-4.75811	3.87757	-1.22709	0.21979	NA	MRGPRX3	MAS related GPR family member X3 [Source:HGNC Symbol;Acc:HGNC:17980]	protein_coding
ENSG00000162426	180.56	0.131058	0.608904	0.215236	0.829583	0.967405	SLC45A1	solute carrier family 45 member 1 [Source:HGNC Symbol;Acc:HGNC:17939]	protein_coding,retained_intron,processed_transcript
ENSG00000275788	0	NA	NA	NA	NA	NA		Metazoan signal recognition particle RNA [Source:RFAM;Acc:RF00017]	misc_RNA
ENSG00000205078	50.2195	-1.26487	0.901598	-1.40292	0.160641	0.684325	SYCE1L	synaptonemal complex central element protein 1 like [Source:HGNC Symbol;Acc:HGNC:37236]	protein_coding,retained_intron
ENSG00000268204	0	NA	NA	NA	NA	NA		novel transcript, antisense to STXBP2	lncRNA
ENSG00000268205	555.617	-0.950211	0.69781	-1.3617	0.173291	0.698841		novel transcript	lncRNA
ENSG00000200829	0	NA	NA	NA	NA	NA		Y RNA [Source:RFAM;Acc:RF00019]	misc_RNA
ENSG00000268201	11.3345	-1.61364	1.77577	-0.908695	0.363511	0.824273		novel transcript, sense intronic to ZNF544	lncRNA
ENSG00000268203	0	NA	NA	NA	NA	NA		novel transcript, antisense to TUBB4A	lncRNA
ENSG00000200822	0	NA	NA	NA	NA	NA		Y RNA [Source:RFAM;Acc:RF00019]	misc_RNA
ENSG00000200823	1.48364	-0.423566	3.54721	-0.119408	0.904952	NA	SNORD114-2	small nucleolar RNA, C/D box 114-2 [Source:HGNC Symbol;Acc:HGNC:32990]	snoRNA
ENSG00000268209	0.192701	0.652451	4.56209	0.143016	0.886278	NA		UDP glucuronosyltransferase 2 family pseudogene	unprocessed_pseudogene
ENSG00000250625	0	NA	NA	NA	NA	NA		melanoma antigen, family E, 1, cancer/testis specific (MAGEE1) pseudogene	unprocessed_pseudogene
ENSG00000204118	1.3736	-0.794017	4.30981	-0.184235	0.853829	NA	NAP1L6P	nucleosome assembly protein 1 like 6, pseudogene [Source:HGNC Symbol;Acc:HGNC:31706]	processed_transcript,transcribed_processed_pseudogene
ENSG00000272113	0	NA	NA	NA	NA	NA		Y RNA [Source:RFAM;Acc:RF00019]	misc_RNA
ENSG00000250624	0	NA	NA	NA	NA	NA	MTCYBP43	MT-CYB pseudogene 43 [Source:HGNC Symbol;Acc:HGNC:52311]	unprocessed_pseudogene
ENSG00000204113	1.41854	-3.24217	4.37189	-0.741593	0.458334	NA	BMP2KL	BMP2 inducible kinase like (pseudogene) [Source:HGNC Symbol;Acc:HGNC:17080]	processed_pseudogene
ENSG00000204110	0.385402	1.62502	4.51836	0.359648	0.71911	NA	LINC02520	long intergenic non-protein coding RNA 2520 [Source:HGNC Symbol;Acc:HGNC:53511]	lncRNA
ENSG00000204116	697.978	0.101524	0.550242	0.184507	0.853616	0.973737	CHIC1	cysteine rich hydrophobic domain 1 [Source:HGNC Symbol;Acc:HGNC:1934]	protein_coding,nonsense_mediated_decay
ENSG00000204117	0	NA	NA	NA	NA	NA		novel transcript	lncRNA
ENSG00000213659	1.60219	-4.58434	4.06242	-1.12848	0.259119	NA	RSU1P3	Ras suppressor protein 1 pseudogene 3 [Source:HGNC Symbol;Acc:HGNC:44392]	processed_pseudogene
ENSG00000264900	0.998411	-0.309135	2.54101	-0.121658	0.90317	NA	NA	NA	NA
ENSG00000264408	2.75349	-0.288427	2.52382	-0.114282	0.909014	NA	MIR4470	microRNA 4470 [Source:HGNC Symbol;Acc:HGNC:41833]	miRNA
ENSG00000257553	17.2374	-1.50565	1.11261	-1.35326	0.175972	0.702015		novel transcript, antisense to PA2G4	lncRNA
ENSG00000264907	0	NA	NA	NA	NA	NA	PRELID3BP3	PRELI domain containing 3B pseudogene 3 [Source:HGNC Symbol;Acc:HGNC:49065]	processed_pseudogene
ENSG00000137145	1327.02	1.08761	0.480612	2.26298	0.023637	0.334038	DENND4C	DENN domain containing 4C [Source:HGNC Symbol;Acc:HGNC:26079]	protein_coding,retained_intron,nonsense_mediated_decay
ENSG00000137142	3.64091	0.0439391	3.93408	0.0111688	0.991089	NA	IGFBPL1	insulin like growth factor binding protein like 1 [Source:HGNC Symbol;Acc:HGNC:20081]	protein_coding
ENSG00000201198	0.247319	-1.85225	4.54449	-0.407582	0.683581	NA	RNU6-879P	RNA, U6 small nuclear 879, pseudogene [Source:HGNC Symbol;Acc:HGNC:47842]	snRNA
ENSG00000264906	0	NA	NA	NA	NA	NA	MIR4494	microRNA 4494 [Source:HGNC Symbol;Acc:HGNC:41731]	miRNA
ENSG00000259274	0	NA	NA	NA	NA	NA		novel transcript, antisense to RORA	lncRNA
ENSG00000264905	0	NA	NA	NA	NA	NA	NA	NA	NA
ENSG00000205076	0	NA	NA	NA	NA	NA	LGALS7	galectin 7 [Source:HGNC Symbol;Acc:HGNC:6568]	protein_coding
ENSG00000109572	5457.61	1.07232	0.416452	2.5749	0.010027	0.214798	CLCN3	chloride voltage-gated channel 3 [Source:HGNC Symbol;Acc:HGNC:2021]	protein_coding,processed_transcript
ENSG00000233888	0	NA	NA	NA	NA	NA	MTCO2P17	MT-CO2 pseudogene 17 [Source:HGNC Symbol;Acc:HGNC:52033]	unprocessed_pseudogene
ENSG00000252257	0	NA	NA	NA	NA	NA	RN7SKP265	RN7SK pseudogene 265 [Source:HGNC Symbol;Acc:HGNC:45989]	misc_RNA
ENSG00000233882	0	NA	NA	NA	NA	NA	LINC01680	long intergenic non-protein coding RNA 1680 [Source:HGNC Symbol;Acc:HGNC:52467]	lncRNA
ENSG00000233883	0	NA	NA	NA	NA	NA	MDC1-AS1	MDC1 antisense RNA 1 [Source:HGNC Symbol;Acc:HGNC:39764]	lncRNA
ENSG00000233880	0	NA	NA	NA	NA	NA	NFYCP1	NFYC pseudogene 1 [Source:HGNC Symbol;Acc:HGNC:54923]	processed_pseudogene
ENSG00000233887	0	NA	NA	NA	NA	NA		endogenous retroviral family W, env(C7), member 2	processed_pseudogene
ENSG00000233884	0	NA	NA	NA	NA	NA		novel transcript	lncRNA
ENSG00000233885	119.251	-0.469846	0.523525	-0.897466	0.36947	0.827994	YEATS2-AS1	YEATS2 antisense RNA 1 [Source:HGNC Symbol;Acc:HGNC:41101]	lncRNA
ENSG00000270377	0	NA	NA	NA	NA	NA		small integral membrane protein 11, pseudogene	processed_pseudogene
ENSG00000270371	0	NA	NA	NA	NA	NA	ATP6V1G1P1	ATPase H+ transporting V1 subunit G1 pseudogene 1 [Source:HGNC Symbol;Acc:HGNC:19816]	processed_pseudogene
ENSG00000270372	0	NA	NA	NA	NA	NA		novel transcript	lncRNA
ENSG00000250629	1.17704	3.24128	4.44393	0.729374	0.465773	NA		novel transcript	lncRNA
ENSG00000270379	2.74554	-1.95016	2.19372	-0.888973	0.374018	NA	HEATR9	HEAT repeat containing 9 [Source:HGNC Symbol;Acc:HGNC:26548]	retained_intron,protein_coding,nonsense_mediated_decay,processed_transcript
ENSG00000270378	0	NA	NA	NA	NA	NA		ribosomal protein L36a-like (RPL36AL) pseudogene	processed_pseudogene
ENSG00000278582	0	NA	NA	NA	NA	NA	DNM1P5	dynamin 1 pseudogene 5 [Source:HGNC Symbol;Acc:HGNC:21122]	unprocessed_pseudogene
ENSG00000261209	0	NA	NA	NA	NA	NA	SULT1C2P2	sulfotransferase family, cytosolic, 1C, member 2 pseudogene 2 [Source:HGNC Symbol;Acc:HGNC:51595]	unprocessed_pseudogene
ENSG00000252254	0	NA	NA	NA	NA	NA		Y RNA [Source:RFAM;Acc:RF00019]	misc_RNA
ENSG00000100077	288.776	2.22222	1.05873	2.09894	0.0358218	0.405766	GRK3	G protein-coupled receptor kinase 3 [Source:HGNC Symbol;Acc:HGNC:290]	protein_coding,nonsense_mediated_decay
ENSG00000278586	0	NA	NA	NA	NA	NA		ribosomal protein L10 (RPL10) pseudogene	processed_pseudogene
ENSG00000278587	0	NA	NA	NA	NA	NA			misc_RNA
ENSG00000278584	0	NA	NA	NA	NA	NA	NA	NA	NA
ENSG00000278585	0	NA	NA	NA	NA	NA	SNX3P1Y	sorting nexin 3 pseudogene 1 Y-linked [Source:HGNC Symbol;Acc:HGNC:41517]	processed_pseudogene
ENSG00000278588	1.19331	0.335688	4.35523	0.077077	0.938562	NA	H2BC10	H2B clustered histone 10 [Source:HGNC Symbol;Acc:HGNC:4756]	protein_coding
ENSG00000278589	0	NA	NA	NA	NA	NA	ZACNP1	zinc activated ion channel pseudogene 1 [Source:HGNC Symbol;Acc:HGNC:51915]	unprocessed_pseudogene
ENSG00000252936	0	NA	NA	NA	NA	NA	RNA5SP423	RNA, 5S ribosomal pseudogene 423 [Source:HGNC Symbol;Acc:HGNC:43323]	rRNA_pseudogene
ENSG00000001561	229.79	-0.90402	1.14815	-0.787373	0.431064	0.854884	ENPP4	ectonucleotide pyrophosphatase/phosphodiesterase 4 [Source:HGNC Symbol;Acc:HGNC:3359]	protein_coding
ENSG00000159128	3101.72	0.259347	0.439244	0.590439	0.554897	0.899349	IFNGR2	interferon gamma receptor 2 [Source:HGNC Symbol;Acc:HGNC:5440]	protein_coding,nonsense_mediated_decay
ENSG00000252255	0.247319	-1.85225	4.54449	-0.407582	0.683581	NA	RNU2-35P	RNA, U2 small nuclear 35, pseudogene [Source:HGNC Symbol;Acc:HGNC:48528]	snRNA
ENSG00000122912	988.455	-0.393927	0.457336	-0.861352	0.389044	0.835772	SLC25A16	solute carrier family 25 member 16 [Source:HGNC Symbol;Acc:HGNC:10986]	processed_transcript,protein_coding,nonsense_mediated_decay
ENSG00000258451	1.37808	3.47611	4.43846	0.78318	0.433522	NA	EGILA	EGFR interacting lncRNA [Source:HGNC Symbol;Acc:HGNC:54482]	lncRNA
ENSG00000258456	0	NA	NA	NA	NA	NA	PTCD2P1	pentatricopeptide repeat domain 2 pseudogene 1 [Source:HGNC Symbol;Acc:HGNC:31718]	processed_pseudogene
ENSG00000253259	0.698943	-3.3851	4.40513	-0.768446	0.442222	NA		novel transcript	lncRNA
ENSG00000253258	0.817223	-3.62127	4.39357	-0.824221	0.409814	NA		novel transcript, antisense to FAM83A	lncRNA
ENSG00000257976	2.43922	-3.02028	2.83557	-1.06514	0.286812	NA		1-acylglycerol-3-phosphate O-acyltransferase 6 (lysophosphatidic acid acyltransferase, zeta) (AGPAT6) pseudogene	processed_pseudogene
ENSG00000253251	112.805	0.150825	0.668728	0.22554	0.821559	0.965386	SHLD3	shieldin complex subunit 3 [Source:HGNC Symbol;Acc:HGNC:53826]	protein_coding
ENSG00000129038	7604.92	0.87222	0.703249	1.24027	0.214875	0.733978	LOXL1	lysyl oxidase like 1 [Source:HGNC Symbol;Acc:HGNC:6665]	nonsense_mediated_decay,protein_coding,retained_intron,processed_transcript
ENSG00000253252	0	NA	NA	NA	NA	NA		novel transcript	lncRNA
ENSG00000274319	0	NA	NA	NA	NA	NA	RPSAP73	ribosomal protein SA pseudogene 73 [Source:HGNC Symbol;Acc:HGNC:51926]	processed_pseudogene
ENSG00000154065	126.412	-1.99363	0.787058	-2.53301	0.0113087	0.230184	ANKRD29	ankyrin repeat domain 29 [Source:HGNC Symbol;Acc:HGNC:27110]	protein_coding,retained_intron,nonsense_mediated_decay,processed_transcript
ENSG00000205240	5.29666	-1.27521	1.66293	-0.766846	0.443173	NA	OR7E36P	olfactory receptor family 7 subfamily E member 36 pseudogene [Source:HGNC Symbol;Acc:HGNC:8409]	unprocessed_pseudogene
ENSG00000205246	3006	-0.178699	0.877826	-0.20357	0.838689	0.969409	NA	NA	NA
ENSG00000258459	0	NA	NA	NA	NA	NA		novel transcript, antisense to CCNB1IP1	lncRNA
ENSG00000254278	0	NA	NA	NA	NA	NA		novel transcript	lncRNA
ENSG00000251311	0	NA	NA	NA	NA	NA	LINC02214	long intergenic non-protein coding RNA 2214 [Source:HGNC Symbol;Acc:HGNC:53081]	lncRNA
ENSG00000271716	0	NA	NA	NA	NA	NA		novel transcript, antisense to VGLL4	lncRNA
ENSG00000271717	1.78073	-0.359023	4.2791	-0.0839015	0.933135	NA		novel transcript, antisense to CERS4	lncRNA
ENSG00000102128	10.4218	-0.725175	1.03005	-0.704016	0.481423	0.871472	RAB40AL	RAB40A like [Source:HGNC Symbol;Acc:HGNC:25410]	protein_coding
ENSG00000107223	16352.1	-0.879183	0.499655	-1.75958	0.0784791	0.550453	EDF1	endothelial differentiation related factor 1 [Source:HGNC Symbol;Acc:HGNC:3164]	protein_coding
ENSG00000258399	90.5083	-0.897606	0.829537	-1.08206	0.279227	0.776564		novel transcript	lncRNA
ENSG00000152969	0	NA	NA	NA	NA	NA	JAKMIP1	janus kinase and microtubule interacting protein 1 [Source:HGNC Symbol;Acc:HGNC:26460]	protein_coding,nonsense_mediated_decay,processed_transcript
ENSG00000263933	0	NA	NA	NA	NA	NA	NA	NA	NA
ENSG00000232823	0	NA	NA	NA	NA	NA	TXNP1	thioredoxin pseudogene 1 [Source:HGNC Symbol;Acc:HGNC:49481]	processed_pseudogene
ENSG00000232821	13.4295	0.355346	1.12845	0.314896	0.75284	0.951918		novel transcript	lncRNA
ENSG00000232827	0.408611	-2.62764	4.45757	-0.589479	0.55554	NA	LINC01189	long intergenic non-protein coding RNA 1189 [Source:HGNC Symbol;Acc:HGNC:49592]	lncRNA
ENSG00000232825	0	NA	NA	NA	NA	NA		novel transcript, antisense to PLPPR5	lncRNA
ENSG00000232824	0	NA	NA	NA	NA	NA	PRR13P1	proline rich 13 pseudogene 1 [Source:HGNC Symbol;Acc:HGNC:50614]	processed_pseudogene
ENSG00000232829	3.9382	-0.585351	2.1777	-0.268794	0.788089	NA	GSTO3P	glutathione S-transferase omega 3, pseudogene [Source:HGNC Symbol;Acc:HGNC:23065]	processed_pseudogene
ENSG00000232828	0	NA	NA	NA	NA	NA		novel transcript	lncRNA
ENSG00000146352	0.770804	2.62995	4.46307	0.58927	0.55568	NA	CLVS2	clavesin 2 [Source:HGNC Symbol;Acc:HGNC:23046]	protein_coding
ENSG00000263932	0	NA	NA	NA	NA	NA	MIR4448	microRNA 4448 [Source:HGNC Symbol;Acc:HGNC:41604]	miRNA
ENSG00000120519	250.318	0.477707	0.645686	0.739844	0.459395	0.865746	SLC10A7	solute carrier family 10 member 7 [Source:HGNC Symbol;Acc:HGNC:23088]	protein_coding,processed_transcript
ENSG00000263204	0	NA	NA	NA	NA	NA	NA	NA	NA
ENSG00000155330	646.874	-0.117218	0.608209	-0.192726	0.847174	0.972177	C16orf87	chromosome 16 open reading frame 87 [Source:HGNC Symbol;Acc:HGNC:33754]	protein_coding,processed_transcript
ENSG00000235890	41.7085	0.425113	2.471	0.172041	0.863406	0.97512	TSPEAR-AS1	TSPEAR antisense RNA 1 [Source:HGNC Symbol;Acc:HGNC:1271]	lncRNA
ENSG00000278634	0	NA	NA	NA	NA	NA	LILRA2	leukocyte immunoglobulin like receptor A2 [Source:HGNC Symbol;Acc:HGNC:6603]	processed_transcript,retained_intron,protein_coding
ENSG00000278635	2.97751	-0.0857835	2.98327	-0.0287548	0.97706	NA		WAS protein family homolog 1 (WASH1) pseudogene	unprocessed_pseudogene
ENSG00000037749	420.321	0.956153	1.12797	0.847673	0.39662	0.83899	MFAP3	microfibril associated protein 3 [Source:HGNC Symbol;Acc:HGNC:7034]	protein_coding,nonsense_mediated_decay,processed_transcript
ENSG00000249084	0	NA	NA	NA	NA	NA		novel transcript	lncRNA
ENSG00000273620	0	NA	NA	NA	NA	NA	NA	NA	NA
ENSG00000273055	214.579	-0.506762	0.888185	-0.570559	0.568298	0.903949		novel transcript, antisense to LAMB1	lncRNA
ENSG00000273621	0	NA	NA	NA	NA	NA			misc_RNA
ENSG00000273051	0	NA	NA	NA	NA	NA	OR51F4P	olfactory receptor family 51 subfamily F member 4 pseudogene [Source:HGNC Symbol;Acc:HGNC:31282]	unprocessed_pseudogene
ENSG00000273626	0	NA	NA	NA	NA	NA	NA	NA	NA
ENSG00000170523	0	NA	NA	NA	NA	NA	KRT83	keratin 83 [Source:HGNC Symbol;Acc:HGNC:6460]	protein_coding
ENSG00000170522	4493.25	0.510232	0.406248	1.25596	0.20913	0.729577	ELOVL6	ELOVL fatty acid elongase 6 [Source:HGNC Symbol;Acc:HGNC:15829]	protein_coding,nonsense_mediated_decay,retained_intron,processed_transcript
ENSG00000170525	2061.58	0.166606	0.770111	0.21634	0.828723	0.967387	PFKFB3	6-phosphofructo-2-kinase/fructose-2,6-biphosphatase 3 [Source:HGNC Symbol;Acc:HGNC:8874]	protein_coding,nonsense_mediated_decay,retained_intron
ENSG00000273058	10.1002	-1.47357	1.70589	-0.863813	0.387691	0.834927		novel transcript	lncRNA
ENSG00000273627	0.408611	-2.62764	4.45757	-0.589479	0.55554	NA	MIR4726	microRNA 4726 [Source:HGNC Symbol;Acc:HGNC:41722]	miRNA
ENSG00000227038	2.96287	-0.0810246	4.0686	-0.0199146	0.984111	NA	GTF2IP7	general transcription factor IIi pseudogene 7 [Source:HGNC Symbol;Acc:HGNC:51720]	processed_transcript,transcribed_unprocessed_pseudogene
ENSG00000198553	16.738	0.714884	1.3056	0.547552	0.583999	0.909057	KCNRG	potassium channel regulator [Source:HGNC Symbol;Acc:HGNC:18893]	protein_coding
ENSG00000198551	404.745	0.669318	0.674505	0.99231	0.321046	0.804205	ZNF627	zinc finger protein 627 [Source:HGNC Symbol;Acc:HGNC:30570]	processed_transcript,protein_coding
ENSG00000198556	374.332	-0.902158	0.414922	-2.17428	0.0296838	0.370796	ZNF789	zinc finger protein 789 [Source:HGNC Symbol;Acc:HGNC:27801]	protein_coding,processed_transcript,retained_intron,nonsense_mediated_decay
ENSG00000198554	842.046	1.18893	0.692962	1.71573	0.0862121	0.570608	WDHD1	WD repeat and HMG-box DNA binding protein 1 [Source:HGNC Symbol;Acc:HGNC:23170]	protein_coding,nonsense_mediated_decay,retained_intron
ENSG00000198555	1.95022	1.3143	4.32769	0.303694	0.761361	NA		solute carrier family 6 (neurotransmitter transporter, creatine), member 8 (SLC6A8) pseudogene	unprocessed_pseudogene
ENSG00000241907	6.84166	-1.02567	1.25628	-0.816432	0.414253	NA	RPS20P4	ribosomal protein S20 pseudogene 4 [Source:HGNC Symbol;Acc:HGNC:10407]	processed_pseudogene
ENSG00000163612	0	NA	NA	NA	NA	NA	FAM86KP	family with sequence similarity 86 member K, pseudogene [Source:HGNC Symbol;Acc:HGNC:44098]	unprocessed_pseudogene
ENSG00000241905	0	NA	NA	NA	NA	NA	NDUFS6P1	NADH:ubiquinone oxidoreductase subunit S6 pseudogene 1 [Source:HGNC Symbol;Acc:HGNC:52274]	processed_pseudogene
ENSG00000266709	206.799	2.119	1.44049	1.47103	0.141283	0.656012		novel transcript	lncRNA
ENSG00000075223	18527.6	0.531165	0.745691	0.712313	0.476271	0.869619	SEMA3C	semaphorin 3C [Source:HGNC Symbol;Acc:HGNC:10725]	protein_coding,nonsense_mediated_decay,processed_transcript
ENSG00000274312	0	NA	NA	NA	NA	NA		novel transcript	lncRNA
ENSG00000227035	0	NA	NA	NA	NA	NA	MTATP6P18	MT-ATP6 pseudogene 18 [Source:HGNC Symbol;Acc:HGNC:52063]	unprocessed_pseudogene
ENSG00000164542	214.769	1.35255	1.10609	1.22282	0.221398	0.737973	KIAA0895	KIAA0895 [Source:HGNC Symbol;Acc:HGNC:22206]	protein_coding,processed_transcript,retained_intron
ENSG00000160714	3682.78	-0.319194	0.344805	-0.925723	0.35459	0.820992	UBE2Q1	ubiquitin conjugating enzyme E2 Q1 [Source:HGNC Symbol;Acc:HGNC:15698]	protein_coding,processed_transcript
ENSG00000160712	118.526	1.86118	1.42946	1.30202	0.192911	0.717942	IL6R	interleukin 6 receptor [Source:HGNC Symbol;Acc:HGNC:6019]	protein_coding,processed_transcript,retained_intron
ENSG00000160710	11071	0.877787	0.429732	2.04264	0.041088	0.433207	ADAR	adenosine deaminase RNA specific [Source:HGNC Symbol;Acc:HGNC:225]	retained_intron,nonsense_mediated_decay,protein_coding,processed_transcript
ENSG00000215160	0	NA	NA	NA	NA	NA	OR7E122P	olfactory receptor family 7 subfamily E member 122 pseudogene [Source:HGNC Symbol;Acc:HGNC:15050]	processed_transcript,transcribed_unprocessed_pseudogene
ENSG00000136950	2714.65	-0.290799	0.491324	-0.591868	0.553939	0.898945	ARPC5L	actin related protein 2/3 complex subunit 5 like [Source:HGNC Symbol;Acc:HGNC:23366]	protein_coding,processed_transcript
ENSG00000215162	0	NA	NA	NA	NA	NA	LINC00269	long intergenic non-protein coding RNA 269 [Source:HGNC Symbol;Acc:HGNC:26586]	lncRNA
ENSG00000215165	1.73123	-4.6936	4.35931	-1.07668	0.281621	NA	TCEA1P3	transcription elongation factor A1 pseudogene 3 [Source:HGNC Symbol;Acc:HGNC:30569]	processed_pseudogene
ENSG00000227030	0	NA	NA	NA	NA	NA	RPL7AP7	ribosomal protein L7a pseudogene 7 [Source:HGNC Symbol;Acc:HGNC:21395]	processed_pseudogene
ENSG00000083307	0	NA	NA	NA	NA	NA	GRHL2	grainyhead like transcription factor 2 [Source:HGNC Symbol;Acc:HGNC:2799]	protein_coding,retained_intron,processed_transcript
ENSG00000096080	919.702	0.049999	0.393206	0.127157	0.898816	0.981121	MRPS18A	mitochondrial ribosomal protein S18A [Source:HGNC Symbol;Acc:HGNC:14515]	protein_coding
ENSG00000267458	0	NA	NA	NA	NA	NA		novel transcript, antisense to CALR	lncRNA
ENSG00000258869	0	NA	NA	NA	NA	NA	LINC02312	long intergenic non-protein coding RNA 2312 [Source:HGNC Symbol;Acc:HGNC:53231]	lncRNA
ENSG00000267459	26.5079	-2.76418	0.892444	-3.09732	0.0019528	0.0807871	NA	NA	NA
ENSG00000175467	5003.05	-0.283948	0.432266	-0.656882	0.511257	0.883535	SART1	spliceosome associated factor 1, recruiter of U4/U6.U5 tri-snRNP [Source:HGNC Symbol;Acc:HGNC:10538]	retained_intron,processed_transcript,nonsense_mediated_decay,protein_coding
ENSG00000237864	0	NA	NA	NA	NA	NA	LINC00322	long intergenic non-protein coding RNA 322 [Source:HGNC Symbol;Acc:HGNC:33698]	lncRNA
ENSG00000181214	0	NA	NA	NA	NA	NA	OR8G2P	olfactory receptor family 8 subfamily G member 2 pseudogene [Source:HGNC Symbol;Acc:HGNC:8485]	polymorphic_pseudogene
ENSG00000175463	20.8645	-0.77667	1.92669	-0.403111	0.686867	0.935452	TBC1D10C	TBC1 domain family member 10C [Source:HGNC Symbol;Acc:HGNC:24702]	protein_coding,retained_intron,nonsense_mediated_decay
ENSG00000180205	0	NA	NA	NA	NA	NA	WFDC9	WAP four-disulfide core domain 9 [Source:HGNC Symbol;Acc:HGNC:20380]	protein_coding
ENSG00000105402	4551.27	-0.120946	0.567201	-0.213233	0.831145	0.967671	NAPA	NSF attachment protein alpha [Source:HGNC Symbol;Acc:HGNC:7641]	protein_coding,retained_intron,nonsense_mediated_decay,processed_transcript
ENSG00000105401	11068.6	-0.639684	0.513905	-1.24475	0.213223	0.732609	CDC37	cell division cycle 37, HSP90 cochaperone [Source:HGNC Symbol;Acc:HGNC:1735]	protein_coding,retained_intron,nonsense_mediated_decay
ENSG00000105404	5020.99	-0.957274	0.791311	-1.20973	0.226382	0.741753	RABAC1	Rab acceptor 1 [Source:HGNC Symbol;Acc:HGNC:9794]	retained_intron,protein_coding
ENSG00000131459	8168.18	-1.61667	1.08524	-1.4897	0.136304	0.652414	GFPT2	glutamine-fructose-6-phosphate transaminase 2 [Source:HGNC Symbol;Acc:HGNC:4242]	protein_coding,processed_transcript,retained_intron
ENSG00000105409	20.5091	1.64087	2.09017	0.785041	0.432429	0.855501	ATP1A3	ATPase Na+/K+ transporting subunit alpha 3 [Source:HGNC Symbol;Acc:HGNC:801]	non_stop_decay,protein_coding,retained_intron,processed_transcript
ENSG00000135917	18.5689	-1.53349	1.27721	-1.20065	0.229886	0.746003	SLC19A3	solute carrier family 19 member 3 [Source:HGNC Symbol;Acc:HGNC:16266]	protein_coding,nonsense_mediated_decay,processed_transcript,retained_intron
ENSG00000181218	273.473	-2.0874	1.38462	-1.50755	0.131669	0.647153	H2AW	H2A.W histone [Source:HGNC Symbol;Acc:HGNC:20507]	protein_coding
ENSG00000132185	40.536	-1.25612	1.27454	-0.985545	0.324357	0.805519	FCRLA	Fc receptor like A [Source:HGNC Symbol;Acc:HGNC:18504]	protein_coding,processed_transcript
ENSG00000108639	1569.58	-0.213811	0.532316	-0.401663	0.687932	0.936104	SYNGR2	synaptogyrin 2 [Source:HGNC Symbol;Acc:HGNC:11499]	protein_coding,nonsense_mediated_decay,retained_intron,processed_transcript
ENSG00000260041	0	NA	NA	NA	NA	NA		novel transcript	lncRNA
ENSG00000219314	0	NA	NA	NA	NA	NA		ESD (esterase D/formylglutathione hydrolase) pseudogene	processed_pseudogene
ENSG00000132182	666.156	12.3906	3.44168	3.60017	NA	NA	NUP210	nucleoporin 210 [Source:HGNC Symbol;Acc:HGNC:30052]	protein_coding,processed_transcript,retained_intron
ENSG00000267450	0	NA	NA	NA	NA	NA	OR1AB1P	olfactory receptor family 1 subfamily AB member 1 pseudogene [Source:HGNC Symbol;Acc:HGNC:15390]	unprocessed_pseudogene
ENSG00000266018	0	NA	NA	NA	NA	NA	NA	NA	NA
ENSG00000237999	0	NA	NA	NA	NA	NA	ACTG1P19	actin gamma 1 pseudogene 19 [Source:HGNC Symbol;Acc:HGNC:51499]	processed_pseudogene
ENSG00000116991	2472.72	3.9378	2.02456	1.94502	NA	NA	SIPA1L2	signal induced proliferation associated 1 like 2 [Source:HGNC Symbol;Acc:HGNC:23800]	protein_coding,nonsense_mediated_decay,retained_intron,processed_transcript
ENSG00000237994	0	NA	NA	NA	NA	NA		novel transcript	lncRNA
ENSG00000150681	0	NA	NA	NA	NA	NA	RGS18	regulator of G protein signaling 18 [Source:HGNC Symbol;Acc:HGNC:14261]	protein_coding,processed_transcript
ENSG00000237990	0	NA	NA	NA	NA	NA	CNTN4-AS1	CNTN4 antisense RNA 1 [Source:HGNC Symbol;Acc:HGNC:39985]	lncRNA
ENSG00000237991	13.0028	-1.05645	1.01391	-1.04196	0.29743	0.78933	RPL35P1	ribosomal protein L35 pseudogene 1 [Source:HGNC Symbol;Acc:HGNC:36695]	processed_pseudogene
ENSG00000237992	0	NA	NA	NA	NA	NA	LINC01808	long intergenic non-protein coding RNA 1808 [Source:HGNC Symbol;Acc:HGNC:52611]	lncRNA
ENSG00000237993	0	NA	NA	NA	NA	NA		novel transcript	lncRNA
ENSG00000267453	0	NA	NA	NA	NA	NA	CLEC4O	C-type lectin domain family 4 member O [Source:HGNC Symbol;Acc:HGNC:52651]	processed_transcript,transcribed_unprocessed_pseudogene
ENSG00000244249	0	NA	NA	NA	NA	NA		ribosomal protein S2 (RPS2) pseudogene	processed_pseudogene
ENSG00000199609	0.408611	-2.62764	4.45757	-0.589479	0.55554	NA	RNA5SP124	RNA, 5S ribosomal pseudogene 124 [Source:HGNC Symbol;Acc:HGNC:43024]	rRNA_pseudogene
ENSG00000014919	1504.47	0.735662	0.359742	2.04497	0.0408578	0.432571	COX15	cytochrome c oxidase assembly homolog COX15 [Source:HGNC Symbol;Acc:HGNC:2263]	protein_coding,retained_intron
ENSG00000135205	135.68	-0.601699	0.503792	-1.19434	0.232345	0.747621	CCDC146	coiled-coil domain containing 146 [Source:HGNC Symbol;Acc:HGNC:29296]	protein_coding,retained_intron,processed_transcript
ENSG00000267456	1.20263	-1.68693	4.34813	-0.387967	0.69804	NA		related RAS viral (r-ras) oncogene homolog 2, pseudogene	processed_pseudogene
ENSG00000244247	0	NA	NA	NA	NA	NA	LINC01995	long intergenic non-protein coding RNA 1995 [Source:HGNC Symbol;Acc:HGNC:52828]	lncRNA
ENSG00000199601	0	NA	NA	NA	NA	NA	RNU6-562P	RNA, U6 small nuclear 562, pseudogene [Source:HGNC Symbol;Acc:HGNC:47525]	snRNA
ENSG00000131981	5541.66	-0.631687	0.610913	-1.034	0.301134	0.790275	LGALS3	galectin 3 [Source:HGNC Symbol;Acc:HGNC:6563]	protein_coding,processed_transcript,retained_intron
ENSG00000131982	0	NA	NA	NA	NA	NA	UBE2L2	ubiquitin conjugating enzyme E2 L2 (pseudogene) [Source:HGNC Symbol;Acc:HGNC:12487]	processed_pseudogene
ENSG00000267457	1.71033	-1.94458	4.30283	-0.451929	0.65132	NA		novel transcript	lncRNA
ENSG00000199605	1.03795	-0.434517	3.79993	-0.114349	0.908961	NA	RNY4P24	RNY4 pseudogene 24 [Source:HGNC Symbol;Acc:HGNC:42474]	misc_RNA
ENSG00000188026	2251.79	-0.567083	0.631065	-0.898612	0.368859	0.827589	RILPL1	Rab interacting lysosomal protein like 1 [Source:HGNC Symbol;Acc:HGNC:26814]	protein_coding,processed_transcript,retained_intron
ENSG00000273943	0	NA	NA	NA	NA	NA	CNOT3	CCR4-NOT transcription complex subunit 3 [Source:HGNC Symbol;Acc:HGNC:7879]	protein_coding
ENSG00000273942	0.192701	0.652451	4.56209	0.143016	0.886278	NA			misc_RNA
ENSG00000273941	0	NA	NA	NA	NA	NA	NA	NA	NA
ENSG00000273940	0.204306	-1.7129	4.5545	-0.37609	0.70685	NA	RN7SL722P	RNA, 7SL, cytoplasmic 722, pseudogene [Source:HGNC Symbol;Acc:HGNC:46738]	misc_RNA
ENSG00000273947	0	NA	NA	NA	NA	NA	KIR2DL3	killer cell immunoglobulin like receptor, two Ig domains and long cytoplasmic tail 3 [Source:HGNC Symbol;Acc:HGNC:6331]	protein_coding
ENSG00000182132	13.2545	1.40751	3.42669	0.410747	0.681258	0.934295	KCNIP1	potassium voltage-gated channel interacting protein 1 [Source:HGNC Symbol;Acc:HGNC:15521]	processed_transcript,protein_coding,nonsense_mediated_decay
ENSG00000273945	0.550259	2.14715	4.48498	0.478743	0.632121	NA	MIR6853	microRNA 6853 [Source:HGNC Symbol;Acc:HGNC:49945]	miRNA
ENSG00000273944	0	NA	NA	NA	NA	NA	RDH13	retinol dehydrogenase 13 [Source:HGNC Symbol;Acc:HGNC:19978]	protein_coding
ENSG00000166337	4392.65	-0.679557	0.450583	-1.50817	0.13151	0.647153	TAF10	TATA-box binding protein associated factor 10 [Source:HGNC Symbol;Acc:HGNC:11543]	protein_coding,retained_intron,processed_transcript
ENSG00000273949	0	NA	NA	NA	NA	NA	NA	NA	NA
ENSG00000273948	0	NA	NA	NA	NA	NA			misc_RNA
ENSG00000276297	0	NA	NA	NA	NA	NA		uncharacterized LOC107987434 [Source:NCBI gene (formerly Entrezgene);Acc:107987434]	lncRNA
ENSG00000240747	29.1478	-0.243786	2.65959	-0.0916629	0.926966	0.986178	KRBOX1	KRAB box domain containing 1 [Source:HGNC Symbol;Acc:HGNC:38708]	protein_coding,retained_intron
ENSG00000272097	9.47643	-0.0946815	1.9325	-0.0489943	0.960924	0.993751		novel transcript	lncRNA
ENSG00000272094	0	NA	NA	NA	NA	NA		novel transcript	lncRNA
ENSG00000272092	51.3362	0.15415	0.650066	0.23713	0.812556	0.963339		novel transcript	lncRNA
ENSG00000084652	6289.4	0.371817	0.461504	0.805664	0.420437	0.850554	TXLNA	taxilin alpha [Source:HGNC Symbol;Acc:HGNC:30685]	protein_coding
ENSG00000272091	129.988	0.613038	0.63904	0.959311	0.337402	0.813097	NA	NA	NA
ENSG00000214691	3.6775	-5.78568	4.34271	-1.33227	0.18277	NA	LINC01913	long intergenic non-protein coding RNA 1913 [Source:HGNC Symbol;Acc:HGNC:52732]	lncRNA
ENSG00000214694	18.0111	-1.35016	1.72786	-0.781401	0.434567	0.855501	ARHGEF33	Rho guanine nucleotide exchange factor 33 [Source:HGNC Symbol;Acc:HGNC:37252]	protein_coding,retained_intron,processed_transcript
ENSG00000214695	0	NA	NA	NA	NA	NA	NPAP1P2	nuclear pore associated protein 1 pseudogene 2 [Source:HGNC Symbol;Acc:HGNC:45019]	processed_pseudogene
ENSG00000172167	209.218	1.45709	0.550794	2.64543	0.00815869	0.193764	MTBP	MDM2 binding protein [Source:HGNC Symbol;Acc:HGNC:7417]	retained_intron,nonsense_mediated_decay,protein_coding,processed_transcript
ENSG00000230485	0	NA	NA	NA	NA	NA		chromosome 3 open reading frame 38 (C3orf38) pseudogene	processed_pseudogene
ENSG00000172164	2467.93	1.40119	1.15194	1.21637	0.223843	0.739491	SNTB1	syntrophin beta 1 [Source:HGNC Symbol;Acc:HGNC:11168]	protein_coding,nonsense_mediated_decay,processed_transcript
ENSG00000200795	0.810461	-1.19258	4.41333	-0.270222	0.78699	NA	RNU4-1	RNA, U4 small nuclear 1 [Source:HGNC Symbol;Acc:HGNC:10192]	snRNA
ENSG00000230483	0	NA	NA	NA	NA	NA		novel transcript	lncRNA
ENSG00000157227	79469.5	-0.0556424	0.518601	-0.107293	0.914556	0.98359	MMP14	matrix metallopeptidase 14 [Source:HGNC Symbol;Acc:HGNC:7160]	retained_intron,protein_coding,nonsense_mediated_decay,non_stop_decay,processed_transcript
ENSG00000200790	0	NA	NA	NA	NA	NA	RNU6-631P	RNA, U6 small nuclear 631, pseudogene [Source:HGNC Symbol;Acc:HGNC:47594]	snRNA
ENSG00000230480	0	NA	NA	NA	NA	NA		ribosomal protein L34 (RPL34) pseudogene	processed_pseudogene
ENSG00000260592	0	NA	NA	NA	NA	NA		novel transcript, antisense to TMC5	lncRNA
ENSG00000264229	2.24288	-0.855082	3.12363	-0.273746	0.78428	NA	RNU4ATAC	RNA, U4atac small nuclear (U12-dependent splicing) [Source:HGNC Symbol;Acc:HGNC:34016]	snRNA
ENSG00000222299	0	NA	NA	NA	NA	NA	NA	NA	NA
ENSG00000222298	0	NA	NA	NA	NA	NA	NA	NA	NA
ENSG00000258392	0	NA	NA	NA	NA	NA	RPA2P1	replication protein A2 pseudogene 1 [Source:HGNC Symbol;Acc:HGNC:19676]	processed_pseudogene
ENSG00000214342	0	NA	NA	NA	NA	NA	ATP5PBP2	ATP synthase peripheral stalk-membrane subunit b pseudogene 2 [Source:HGNC Symbol;Acc:HGNC:39743]	processed_pseudogene
ENSG00000222297	0.408611	-2.62764	4.45757	-0.589479	0.55554	NA	RNU6-1156P	RNA, U6 small nuclear 1156, pseudogene [Source:HGNC Symbol;Acc:HGNC:48119]	snRNA
ENSG00000148386	0	NA	NA	NA	NA	NA	LCN9	lipocalin 9 [Source:HGNC Symbol;Acc:HGNC:17442]	protein_coding,processed_transcript,retained_intron
ENSG00000214347	0	NA	NA	NA	NA	NA		adenylate kinase isoenzyme 1-like [Source:NCBI gene (formerly Entrezgene);Acc:390877]	transcribed_unitary_pseudogene,processed_transcript
ENSG00000214344	0	NA	NA	NA	NA	NA	OR4F13P	olfactory receptor family 4 subfamily F member 13 pseudogene [Source:HGNC Symbol;Acc:HGNC:15076]	processed_transcript,transcribed_unprocessed_pseudogene
ENSG00000274173	0	NA	NA	NA	NA	NA		novel transcript	lncRNA
ENSG00000020426	1285.44	0.00962148	0.470926	0.020431	0.9837	0.996967	MNAT1	MNAT1 component of CDK activating kinase [Source:HGNC Symbol;Acc:HGNC:7181]	processed_transcript,protein_coding,retained_intron
ENSG00000233440	0	NA	NA	NA	NA	NA	HMGA1P6	high mobility group AT-hook 1 pseudogene 6 [Source:HGNC Symbol;Acc:HGNC:19121]	processed_pseudogene
ENSG00000204959	210.429	-0.0995696	1.21618	-0.0818704	0.93475	0.98698	ARHGEF34P	Rho guanine nucleotide exchange factor 34, pseudogene [Source:HGNC Symbol;Acc:HGNC:38086]	unprocessed_pseudogene
ENSG00000233441	0	NA	NA	NA	NA	NA	CYP2AB1P	cytochrome P450 family 2 subfamily AB member 1, pseudogene [Source:HGNC Symbol;Acc:HGNC:39975]	transcribed_unitary_pseudogene,processed_transcript
ENSG00000064932	3984.23	-0.0748464	0.469447	-0.159435	0.873326	0.977126	SBNO2	strawberry notch homolog 2 [Source:HGNC Symbol;Acc:HGNC:29158]	protein_coding,retained_intron
ENSG00000229154	0	NA	NA	NA	NA	NA	KCNQ5-AS1	KCNQ5 antisense RNA 1 [Source:HGNC Symbol;Acc:HGNC:40323]	lncRNA
ENSG00000101871	2305.37	2.62337	1.37846	1.90312	0.0570252	0.491705	MID1	midline 1 [Source:HGNC Symbol;Acc:HGNC:7095]	protein_coding,processed_transcript
ENSG00000138115	0	NA	NA	NA	NA	NA	CYP2C8	cytochrome P450 family 2 subfamily C member 8 [Source:HGNC Symbol;Acc:HGNC:2622]	protein_coding,nonsense_mediated_decay,retained_intron
ENSG00000275479	0.903249	-3.7579	4.38769	-0.856464	0.391741	NA		novel transcript	lncRNA
ENSG00000275478	0	NA	NA	NA	NA	NA		novel transcript	lncRNA
ENSG00000172789	22.0757	0.122004	2.6408	0.0461997	0.963151	0.994265	HOXC5	homeobox C5 [Source:HGNC Symbol;Acc:HGNC:5127]	protein_coding
ENSG00000275475	0	NA	NA	NA	NA	NA	IGHV3-54	immunoglobulin heavy variable 3-54 (pseudogene) [Source:HGNC Symbol;Acc:HGNC:5611]	IG_V_pseudogene
ENSG00000275474	0	NA	NA	NA	NA	NA	RDH13	retinol dehydrogenase 13 [Source:HGNC Symbol;Acc:HGNC:19978]	protein_coding
ENSG00000172785	1066.01	-0.910516	0.374239	-2.43298	0.0149753	0.265661	CBWD1	COBW domain containing 1 [Source:HGNC Symbol;Acc:HGNC:17134]	protein_coding,nonsense_mediated_decay,retained_intron,processed_transcript
ENSG00000275476	5.71519	-1.02047	2.06037	-0.495283	0.6204	NA		novel transcript, antisense to FAR2	lncRNA
ENSG00000275471	0	NA	NA	NA	NA	NA	NA	NA	NA
ENSG00000138119	36846.7	0.860682	0.681506	1.26291	0.206621	0.727141	MYOF	myoferlin [Source:HGNC Symbol;Acc:HGNC:3656]	nonsense_mediated_decay,protein_coding,retained_intron,processed_transcript
ENSG00000275473	0	NA	NA	NA	NA	NA	NA	NA	NA
ENSG00000275472	0	NA	NA	NA	NA	NA			misc_RNA
ENSG00000150201	0	NA	NA	NA	NA	NA	FXYD4	FXYD domain containing ion transport regulator 4 [Source:HGNC Symbol;Acc:HGNC:4028]	protein_coding,processed_transcript
ENSG00000144724	3322.49	0.741165	0.522017	1.41981	0.155663	0.676903	PTPRG	protein tyrosine phosphatase receptor type G [Source:HGNC Symbol;Acc:HGNC:9671]	processed_transcript,protein_coding,retained_intron
ENSG00000261410	0	NA	NA	NA	NA	NA		novel transcript, antisense to CDH13	lncRNA
ENSG00000156689	46.0551	0.409754	1.85003	0.221485	0.824715	0.965937	GLYATL2	glycine-N-acyltransferase like 2 [Source:HGNC Symbol;Acc:HGNC:24178]	protein_coding,processed_transcript
ENSG00000271544	0	NA	NA	NA	NA	NA		myxovirus (influenza virus) resistance 1, interferon-inducible protein p78 (mouse) (MX1) pseudogene	processed_pseudogene
ENSG00000271547	3.17763	-0.964935	1.7255	-0.559222	0.57601	NA		chromosome 20 open reading frame 27 (C20orf27) pseudogene	processed_pseudogene
ENSG00000271546	0	NA	NA	NA	NA	NA		CKLF-like MARVEL transmembrane domain containing 6 (CMTM6) pseudogene	processed_pseudogene
ENSG00000271543	0.612917	-3.20844	4.41507	-0.726702	0.467409	NA		ribosomal protein L6 (RPL6) pseudogene	processed_pseudogene
ENSG00000236119	0	NA	NA	NA	NA	NA		novel transcript	lncRNA
ENSG00000236118	0	NA	NA	NA	NA	NA		Ig lambda-1 chain V region pseudogene	unprocessed_pseudogene
ENSG00000236113	0	NA	NA	NA	NA	NA	MCCD1P2	mitochondrial coiled-coil domain 1 pseudogene 2 [Source:HGNC Symbol;Acc:HGNC:33462]	unprocessed_pseudogene
ENSG00000266699	0	NA	NA	NA	NA	NA	NA	NA	NA
ENSG00000236111	1.61617	-1.05394	2.65871	-0.39641	0.691803	NA		ribosomal protein L6 (RPL6) pseudogene	processed_pseudogene
ENSG00000236110	0	NA	NA	NA	NA	NA	OR2AM1P	olfactory receptor family 2 subfamily AM member 1 pseudogene [Source:HGNC Symbol;Acc:HGNC:15113]	unprocessed_pseudogene
ENSG00000236117	0	NA	NA	NA	NA	NA	LINC01639	long intergenic non-protein coding RNA 1639 [Source:HGNC Symbol;Acc:HGNC:52426]	lncRNA
ENSG00000236116	0	NA	NA	NA	NA	NA		novel transcript	lncRNA
ENSG00000236115	0	NA	NA	NA	NA	NA		novel transcript	lncRNA
ENSG00000236114	1.46301	-1.62148	4.31393	-0.375871	0.707013	NA		zinc finger protein pseudogene	unprocessed_pseudogene
ENSG00000224921	0	NA	NA	NA	NA	NA		HLA complex group 4 pseudogene 11	unprocessed_pseudogene
ENSG00000196924	164014	1.09808	0.531935	2.06432	0.0389877	0.423493	FLNA	filamin A [Source:HGNC Symbol;Acc:HGNC:3754]	nonsense_mediated_decay,retained_intron,protein_coding,processed_transcript
ENSG00000224923	0	NA	NA	NA	NA	NA	HCG20	HLA complex group 20 [Source:HGNC Symbol;Acc:HGNC:31334]	lncRNA
ENSG00000224922	0	NA	NA	NA	NA	NA		novel transcript	lncRNA
ENSG00000224925	0	NA	NA	NA	NA	NA		olfactory receptor, family 2, subfamily N, member 1 pseudogene	unprocessed_pseudogene
ENSG00000224924	0	NA	NA	NA	NA	NA	LINC00320	long intergenic non-protein coding RNA 320 [Source:HGNC Symbol;Acc:HGNC:19690]	lncRNA
ENSG00000196923	13115.3	-0.147176	0.513575	-0.286571	0.774441	0.957819	PDLIM7	PDZ and LIM domain 7 [Source:HGNC Symbol;Acc:HGNC:22958]	protein_coding,nonsense_mediated_decay,retained_intron,processed_transcript
ENSG00000196922	855.813	0.901002	0.683306	1.31859	0.187305	0.713645	ZNF252P	zinc finger protein 252, pseudogene [Source:HGNC Symbol;Acc:HGNC:13046]	processed_transcript,transcribed_unprocessed_pseudogene
ENSG00000224929	0	NA	NA	NA	NA	NA	HLA-DPA3	major histocompatibility complex, class II, DP alpha 3 (pseudogene) [Source:HGNC Symbol;Acc:HGNC:19393]	unprocessed_pseudogene
ENSG00000174780	6479.46	0.33102	0.625692	0.529046	0.596773	0.912328	SRP72	signal recognition particle 72 [Source:HGNC Symbol;Acc:HGNC:11303]	protein_coding,retained_intron
ENSG00000260596	0	NA	NA	NA	NA	NA	DUX4	double homeobox 4 [Source:HGNC Symbol;Acc:HGNC:50800]	protein_coding,processed_transcript
ENSG00000137497	4508.49	0.518796	0.394853	1.3139	0.188881	0.714554	NUMA1	nuclear mitotic apparatus protein 1 [Source:HGNC Symbol;Acc:HGNC:8059]	retained_intron,protein_coding,processed_transcript,nonsense_mediated_decay
ENSG00000232314	0	NA	NA	NA	NA	NA	PSMC1P13	proteasome 26S subunit, ATPase 1 pseudogene 13 [Source:HGNC Symbol;Acc:HGNC:39788]	processed_pseudogene
ENSG00000265579	44.9779	-4.49222	1.87798	-2.39205	0.0167544	0.280301		novel transcript , sense intronic to NETO1	lncRNA
ENSG00000265573	0.998411	-0.309135	2.54101	-0.121658	0.90317	NA	NA	NA	NA
ENSG00000265572	0	NA	NA	NA	NA	NA	NA	NA	NA
ENSG00000265575	0.998411	-0.309135	2.54101	-0.121658	0.90317	NA	NA	NA	NA
ENSG00000265574	4.81315	-0.0119451	1.45006	-0.0082376	0.993427	NA	WDR45BP1	WD repeat domain 45B pseudogene 1 [Source:HGNC Symbol;Acc:HGNC:26605]	processed_pseudogene
ENSG00000233697	0	NA	NA	NA	NA	NA	HLA-DRB8	major histocompatibility complex, class II, DR beta 8 (pseudogene) [Source:HGNC Symbol;Acc:HGNC:4956]	unprocessed_pseudogene
ENSG00000173786	8050.4	1.42498	0.762549	1.8687	0.0616647	0.502433	CNP	2',3'-cyclic nucleotide 3' phosphodiesterase [Source:HGNC Symbol;Acc:HGNC:2158]	protein_coding,processed_transcript,retained_intron
ENSG00000117877	468.885	0.252487	0.611718	0.41275	0.67979	0.933537	POLR1G	RNA polymerase I subunit G [Source:HGNC Symbol;Acc:HGNC:24219]	protein_coding
ENSG00000276162	0	NA	NA	NA	NA	NA	MIR5739	microRNA 5739 [Source:HGNC Symbol;Acc:HGNC:49977]	miRNA
ENSG00000233692	0	NA	NA	NA	NA	NA	C4B-AS1	C4B antisense RNA 1 [Source:HGNC Symbol;Acc:HGNC:39752]	lncRNA
ENSG00000233691	0	NA	NA	NA	NA	NA		pseudogene similar to part of DEAD (Asp-Glu-Ala-Asp) box polypeptide 56 (DDX56)	processed_pseudogene
ENSG00000181803	0	NA	NA	NA	NA	NA	OR6S1	olfactory receptor family 6 subfamily S member 1 [Source:HGNC Symbol;Acc:HGNC:15363]	protein_coding
ENSG00000235029	0	NA	NA	NA	NA	NA	MNX1-AS2	MNX1 antisense RNA 2 [Source:HGNC Symbol;Acc:HGNC:40278]	lncRNA
ENSG00000181800	6.21181	-3.41088	3.44976	-0.98873	0.322795	NA	CELF2-AS1	CELF2 antisense RNA 1 [Source:HGNC Symbol;Acc:HGNC:23515]	lncRNA
ENSG00000233699	0	NA	NA	NA	NA	NA	TTTY18	testis-specific transcript, Y-linked 18 [Source:HGNC Symbol;Acc:HGNC:18842]	lncRNA
ENSG00000232126	0	NA	NA	NA	NA	NA	HLA-B	major histocompatibility complex, class I, B [Source:HGNC Symbol;Acc:HGNC:4932]	retained_intron,protein_coding,nonsense_mediated_decay
ENSG00000128191	1949.16	0.576032	0.364816	1.57897	0.114344	0.621932	DGCR8	DGCR8 microprocessor complex subunit [Source:HGNC Symbol;Acc:HGNC:2847]	protein_coding,retained_intron
ENSG00000238180	0.546786	2.13891	4.45476	0.480141	0.631127	NA	RPL21P34	ribosomal protein L21 pseudogene 34 [Source:HGNC Symbol;Acc:HGNC:36529]	processed_pseudogene
ENSG00000232125	0	NA	NA	NA	NA	NA	DYTN	dystrotelin [Source:HGNC Symbol;Acc:HGNC:23279]	nonsense_mediated_decay,processed_transcript,protein_coding
ENSG00000238186	2.48116	-2.10146	2.91683	-0.720461	0.471241	NA		novel transcript	lncRNA
ENSG00000203620	0	NA	NA	NA	NA	NA		novel transcript	lncRNA
ENSG00000238184	16.5689	0.172061	0.907622	0.189573	0.849644	0.972611	CD81-AS1	CD81 antisense RNA 1 [Source:HGNC Symbol;Acc:HGNC:49384]	lncRNA
ENSG00000238185	0	NA	NA	NA	NA	NA		novel transcript	lncRNA
ENSG00000238188	0	NA	NA	NA	NA	NA	SPRING1P2	SPRING1 pseudogene 2 [Source:HGNC Symbol;Acc:HGNC:55130]	processed_pseudogene
ENSG00000238189	0	NA	NA	NA	NA	NA	ENOX1-AS2	ENOX1 antisense RNA 2 [Source:HGNC Symbol;Acc:HGNC:42397]	lncRNA
ENSG00000253298	0	NA	NA	NA	NA	NA	LINC01845	long intergenic non-protein coding RNA 1845 [Source:HGNC Symbol;Acc:HGNC:27747]	lncRNA
ENSG00000232128	0	NA	NA	NA	NA	NA	MTCO3P45	MT-CO3 pseudogene 45 [Source:HGNC Symbol;Acc:HGNC:52148]	processed_pseudogene
ENSG00000116473	2486.73	-0.470666	0.474535	-0.991847	0.321272	0.804205	RAP1A	RAP1A, member of RAS oncogene family [Source:HGNC Symbol;Acc:HGNC:9855]	protein_coding,processed_transcript
ENSG00000112996	1631	-0.0726203	0.641674	-0.113173	0.909893	0.982208	MRPS30	mitochondrial ribosomal protein S30 [Source:HGNC Symbol;Acc:HGNC:8769]	protein_coding,processed_transcript,retained_intron
ENSG00000112992	4374.88	1.12259	0.543493	2.06552	0.038874	0.423214	NNT	nicotinamide nucleotide transhydrogenase [Source:HGNC Symbol;Acc:HGNC:7863]	protein_coding,nonsense_mediated_decay,processed_transcript,retained_intron
ENSG00000252590	0.644325	-1.79545	4.23603	-0.423854	0.671673	NA	RNU7-143P	RNA, U7 small nuclear 143 pseudogene [Source:HGNC Symbol;Acc:HGNC:45677]	snRNA
[truncated: 60,758 more rows]

## Sheet: allgenes_abs(LFC)>1_Padj0.05
ENSG	baseMean	log2FoldChange	lfcSE	stat	pvalue	padj	symbol	description	transcript_biotype
ENSG00000129824	2147.68	27.2735	4.40743	6.18807	6.09065e-10	8.36899e-07	RPS4Y1	ribosomal protein S4 Y-linked 1 [Source:HGNC Symbol;Acc:HGNC:10425]	protein_coding,processed_transcript
ENSG00000067048	1121.4	26.3843	4.40745	5.98631	2.14659e-09	2.61227e-06	DDX3Y	DEAD-box helicase 3 Y-linked [Source:HGNC Symbol;Acc:HGNC:2699]	protein_coding,processed_transcript
ENSG00000114374	871.401	26.0399	4.40746	5.90814	3.45986e-09	3.50302e-06	USP9Y	ubiquitin specific peptidase 9 Y-linked [Source:HGNC Symbol;Acc:HGNC:12633]	processed_transcript,protein_coding
ENSG00000239552	67.6381	22.559	4.40805	5.11768	3.09315e-07	7.08367e-05	HOXB-AS2	HOXB cluster antisense RNA 2 [Source:HGNC Symbol;Acc:HGNC:40284]	lncRNA
ENSG00000168772	66.6746	22.5414	4.40806	5.11369	3.1592e-07	7.14983e-05	CXXC4	CXXC finger protein 4 [Source:HGNC Symbol;Acc:HGNC:24593]	protein_coding,processed_transcript
ENSG00000165061	65.7111	22.5213	4.40806	5.10911	3.23683e-07	7.24033e-05	ZMAT4	zinc finger matrin-type 4 [Source:HGNC Symbol;Acc:HGNC:25844]	protein_coding,retained_intron,nonsense_mediated_decay,processed_transcript
ENSG00000162873	61.4716	22.4243	4.40811	5.08704	3.63686e-07	7.86094e-05	KLHDC8A	kelch domain containing 8A [Source:HGNC Symbol;Acc:HGNC:25573]	protein_coding,processed_transcript
ENSG00000165078	58.3884	22.3605	4.40815	5.07255	3.92521e-07	8.29773e-05	CPA6	carboxypeptidase A6 [Source:HGNC Symbol;Acc:HGNC:17245]	processed_transcript,nonsense_mediated_decay,protein_coding,retained_intron
ENSG00000180818	57.4249	22.3389	4.40816	5.06763	4.02799e-07	8.42244e-05	HOXC10	homeobox C10 [Source:HGNC Symbol;Acc:HGNC:5122]	protein_coding,processed_transcript
ENSG00000116996	55.6906	22.2948	4.40818	5.05759	4.24597e-07	8.78277e-05	ZP4	zona pellucida glycoprotein 4 [Source:HGNC Symbol;Acc:HGNC:15770]	protein_coding
ENSG00000140015	50.295	22.1589	4.40827	5.02668	4.99042e-07	9.89699e-05	KCNH5	potassium voltage-gated channel subfamily H member 5 [Source:HGNC Symbol;Acc:HGNC:6254]	protein_coding,retained_intron
ENSG00000164879	48.9461	22.121	4.40829	5.01806	5.21968e-07	0.00010246	CA3	carbonic anhydrase 3 [Source:HGNC Symbol;Acc:HGNC:1374]	protein_coding,retained_intron
ENSG00000116983	48.1753	22.0997	4.4083	5.0132	5.35311e-07	0.000104018	HPCAL4	hippocalcin like 4 [Source:HGNC Symbol;Acc:HGNC:18212]	protein_coding
ENSG00000232111	46.4261	22.0502	4.40834	5.00192	5.67615e-07	0.000109192		chromodomain protein, Y chromosome-like (CDYL) pseudogene	processed_pseudogene
ENSG00000017427	44.7066	21.992	4.40837	4.98868	6.07934e-07	0.000113542	IGF1	insulin like growth factor 1 [Source:HGNC Symbol;Acc:HGNC:5464]	protein_coding,processed_transcript
ENSG00000149575	44.7066	21.992	4.40837	4.98868	6.07934e-07	0.000113542	SCN2B	sodium voltage-gated channel beta subunit 2 [Source:HGNC Symbol;Acc:HGNC:10589]	protein_coding,processed_transcript,nonsense_mediated_decay
ENSG00000185559	43.165	21.9443	4.40841	4.97782	6.43029e-07	0.000118942	DLK1	delta like non-canonical Notch ligand 1 [Source:HGNC Symbol;Acc:HGNC:2907]	protein_coding,retained_intron
ENSG00000120659	41.1964	21.8892	4.40845	4.96528	6.86027e-07	0.000125687	TNFSF11	TNF superfamily member 11 [Source:HGNC Symbol;Acc:HGNC:11926]	protein_coding
ENSG00000154274	41.0453	21.8785	4.40846	4.96284	6.94703e-07	0.000126076	C4orf19	chromosome 4 open reading frame 19 [Source:HGNC Symbol;Acc:HGNC:25618]	protein_coding
ENSG00000267059	40.2675	21.8586	4.40848	4.95832	7.11057e-07	0.000127266		novel transcript, readthrough between UQCR11 and MBD3	nonsense_mediated_decay
ENSG00000134917	40.0194	21.8505	4.40848	4.95647	7.17858e-07	0.000127266	ADAMTS8	ADAM metallopeptidase with thrombospondin type 1 motif 8 [Source:HGNC Symbol;Acc:HGNC:224]	retained_intron,protein_coding
ENSG00000120068	39.6964	21.8389	4.40849	4.95382	7.27724e-07	0.000127266	HOXB8	homeobox B8 [Source:HGNC Symbol;Acc:HGNC:5119]	protein_coding
ENSG00000128285	39.6964	21.8389	4.40849	4.95382	7.27724e-07	0.000127266	MCHR1	melanin concentrating hormone receptor 1 [Source:HGNC Symbol;Acc:HGNC:4479]	protein_coding,processed_transcript
ENSG00000170166	39.311	21.8238	4.4085	4.95038	7.40669e-07	0.000127863	HOXD4	homeobox D4 [Source:HGNC Symbol;Acc:HGNC:5138]	protein_coding
ENSG00000109255	37.7694	21.7703	3.75982	5.79026	7.02769e-09	5.8779e-06	NMU	neuromedin U [Source:HGNC Symbol;Acc:HGNC:7859]	protein_coding,processed_transcript
ENSG00000160716	35.6497	21.6922	3.77169	5.75132	8.85507e-09	6.95351e-06	CHRNB2	cholinergic receptor nicotinic beta 2 subunit [Source:HGNC Symbol;Acc:HGNC:1962]	protein_coding,nonsense_mediated_decay,processed_transcript
ENSG00000196091	35.8424	21.6727	3.77055	5.74789	9.03664e-09	6.95351e-06	MYBPC1	myosin binding protein C1 [Source:HGNC Symbol;Acc:HGNC:7549]	protein_coding,retained_intron,processed_transcript,nonsense_mediated_decay
ENSG00000198286	34.3008	21.6326	3.77868	5.72491	1.03486e-08	7.65677e-06	CARD11	caspase recruitment domain family member 11 [Source:HGNC Symbol;Acc:HGNC:16393]	protein_coding,retained_intron
ENSG00000250993	33.53	21.6071	3.78391	5.71026	1.12806e-08	7.75021e-06		novel transcript	lncRNA
ENSG00000228630	31.9884	21.5449	3.79511	5.67702	1.37064e-08	8.73882e-06	HOTAIR	HOX transcript antisense RNA [Source:HGNC Symbol;Acc:HGNC:33510]	lncRNA
ENSG00000272693	31.603	21.5235	3.79807	5.66694	1.45367e-08	8.73882e-06		nuclear protein 2, transcriptional regulator (NUPR2) pseudogene	processed_transcript,transcribed_unprocessed_pseudogene
ENSG00000180613	31.603	21.5235	3.79807	5.66694	1.45367e-08	8.73882e-06	GSX2	GS homeobox 2 [Source:HGNC Symbol;Acc:HGNC:24959]	processed_transcript,protein_coding
ENSG00000243004	31.1916	21.5066	3.80309	5.65504	1.5581e-08	9.08275e-06		novel transcript, sense overlapping to MACC1	lncRNA
ENSG00000144331	29.4833	21.4349	3.81568	5.61758	1.9365e-08	1.06436e-05	ZNF385B	zinc finger protein 385B [Source:HGNC Symbol;Acc:HGNC:26332]	processed_transcript,protein_coding
ENSG00000261586	29.2906	21.4218	3.8174	5.61161	2.0045e-08	1.07113e-05		novel transcript	lncRNA
ENSG00000113263	65.9038	21.4175	4.40806	4.85871	1.18155e-06	0.000197647	ITK	IL2 inducible T cell kinase [Source:HGNC Symbol;Acc:HGNC:6171]	protein_coding,processed_transcript,retained_intron,nonsense_mediated_decay
ENSG00000217236	27.3636	21.3348	3.83677	5.5606	2.68843e-08	1.39479e-05	SP9	Sp9 transcription factor [Source:HGNC Symbol;Acc:HGNC:30690]	protein_coding
ENSG00000168004	26.5927	21.2935	3.84469	5.53842	3.05219e-08	1.39798e-05	PLAAT5	phospholipase A and acyltransferase 5 [Source:HGNC Symbol;Acc:HGNC:24978]	nonsense_mediated_decay,protein_coding
ENSG00000150556	26.0146	21.2629	3.85093	5.5215	3.36127e-08	1.47844e-05	LYPD6B	LY6/PLAUR domain containing 6B [Source:HGNC Symbol;Acc:HGNC:27018]	processed_transcript,protein_coding,nonsense_mediated_decay
ENSG00000101977	25.2438	21.2226	3.8597	5.49852	3.82988e-08	1.60164e-05	MCF2	MCF.2 cell line derived transforming sequence [Source:HGNC Symbol;Acc:HGNC:6940]	protein_coding,processed_transcript
ENSG00000149927	25.2438	21.2226	3.8597	5.49852	3.82988e-08	1.60164e-05	DOC2A	double C2 domain alpha [Source:HGNC Symbol;Acc:HGNC:2985]	protein_coding,retained_intron,nonsense_mediated_decay,processed_transcript
ENSG00000144452	25.0511	21.2132	3.86198	5.49283	3.95535e-08	1.61892e-05	ABCA12	ATP binding cassette subfamily A member 12 [Source:HGNC Symbol;Acc:HGNC:14637]	protein_coding
ENSG00000135298	51.4512	21.1492	4.40825	4.79765	1.60538e-06	0.000249054	ADGRB3	adhesion G protein-coupled receptor B3 [Source:HGNC Symbol;Acc:HGNC:945]	protein_coding
ENSG00000227128	23.8949	21.1446	3.87589	5.45541	4.88601e-08	1.87984e-05	LBX1-AS1	LBX1 antisense RNA 1 [Source:HGNC Symbol;Acc:HGNC:48678]	retained_intron,lncRNA
ENSG00000196277	23.1241	21.1061	3.88648	5.43064	5.61534e-08	2.03242e-05	GRM7	glutamate metabotropic receptor 7 [Source:HGNC Symbol;Acc:HGNC:4599]	nonsense_mediated_decay,protein_coding,retained_intron,processed_transcript
ENSG00000128709	22.9314	21.0972	3.88923	5.42453	5.81085e-08	2.03242e-05	HOXD9	homeobox D9 [Source:HGNC Symbol;Acc:HGNC:5140]	protein_coding
ENSG00000138823	22.9314	21.0972	3.88923	5.42453	5.81085e-08	2.03242e-05	MTTP	microsomal triglyceride transfer protein [Source:HGNC Symbol;Acc:HGNC:7467]	protein_coding,processed_transcript
ENSG00000117598	22.1606	21.0506	3.90085	5.39642	6.79826e-08	2.27844e-05	PLPPR5	phospholipid phosphatase related 5 [Source:HGNC Symbol;Acc:HGNC:31703]	protein_coding,processed_transcript
ENSG00000174640	21.9679	21.0395	3.90369	5.38965	7.05945e-08	2.27844e-05	SLCO2A1	solute carrier organic anion transporter family member 2A1 [Source:HGNC Symbol;Acc:HGNC:10955]	protein_coding,nonsense_mediated_decay,retained_intron,processed_transcript
ENSG00000250579	21.7752	21.0263	3.90658	5.38229	7.35445e-08	2.3193e-05		uncharacterized LOC101929176 [Source:NCBI gene (formerly Entrezgene);Acc:101929176]	lncRNA
ENSG00000046889	20.4263	20.9401	3.92914	5.32944	9.85148e-08	2.96869e-05	PREX2	phosphatidylinositol-3,4,5-trisphosphate dependent Rac exchange factor 2 [Source:HGNC Symbol;Acc:HGNC:22950]	protein_coding,processed_transcript
ENSG00000168913	20.2336	20.9263	3.93258	5.32126	1.0305e-07	2.96869e-05	ENHO	energy homeostasis associated [Source:HGNC Symbol;Acc:HGNC:24838]	protein_coding
ENSG00000205944	20.0409	20.9124	3.93607	5.31301	1.07828e-07	3.00622e-05	DAZ2	deleted in azoospermia 2 [Source:HGNC Symbol;Acc:HGNC:15964]	protein_coding
ENSG00000228528	19.6555	20.8844	3.94267	5.29703	1.17702e-07	3.23461e-05		novel transcript	lncRNA
ENSG00000119125	18.8847	20.8329	3.95787	5.26366	1.41212e-07	3.77292e-05	GDA	guanine deaminase [Source:HGNC Symbol;Acc:HGNC:4212]	protein_coding,nonsense_mediated_decay,processed_transcript
ENSG00000272078	18.3066	20.7927	3.97001	5.23744	1.62819e-07	4.23264e-05		novel transcript, antisense to CASZ1	lncRNA
ENSG00000131771	18.1139	20.7782	3.97421	5.22825	1.71118e-07	4.33131e-05	PPP1R1B	protein phosphatase 1 regulatory inhibitor subunit 1B [Source:HGNC Symbol;Acc:HGNC:9287]	protein_coding,retained_intron
ENSG00000162444	18.1139	20.7782	3.97421	5.22825	1.71118e-07	4.33131e-05	RBP7	retinol binding protein 7 [Source:HGNC Symbol;Acc:HGNC:30316]	nonsense_mediated_decay,protein_coding
ENSG00000091513	17.7285	20.743	3.98286	5.20808	1.90802e-07	4.70573e-05	TF	transferrin [Source:HGNC Symbol;Acc:HGNC:11740]	protein_coding,retained_intron,nonsense_mediated_decay,processed_transcript
ENSG00000115616	17.7285	20.743	3.98286	5.20808	1.90802e-07	4.70573e-05	SLC9A2	solute carrier family 9 member A2 [Source:HGNC Symbol;Acc:HGNC:11072]	protein_coding,retained_intron,processed_transcript
ENSG00000088386	16.9577	20.6878	4.00149	5.17001	2.34076e-07	5.69989e-05	SLC15A1	solute carrier family 15 member 1 [Source:HGNC Symbol;Acc:HGNC:10920]	protein_coding,retained_intron
ENSG00000163075	37.1913	20.2826	3.76291	5.39012	7.04112e-08	2.27844e-05	CFAP221	cilia and flagella associated protein 221 [Source:HGNC Symbol;Acc:HGNC:33720]	nonsense_mediated_decay,protein_coding,retained_intron,processed_transcript
ENSG00000128652	27.749	20.2552	3.83298	5.28446	1.26075e-07	3.41592e-05	HOXD3	homeobox D3 [Source:HGNC Symbol;Acc:HGNC:5137]	processed_transcript,protein_coding
ENSG00000158816	25.4365	19.8245	3.85746	5.13928	2.758e-07	6.47019e-05	VWA5B1	von Willebrand factor A domain containing 5B1 [Source:HGNC Symbol;Acc:HGNC:26538]	nonsense_mediated_decay,protein_coding,processed_transcript
ENSG00000007312	17.6861	19.5948	3.96272	4.94478	7.62302e-07	0.000128977	CD79B	CD79b molecule [Source:HGNC Symbol;Acc:HGNC:1699]	protein_coding,retained_intron
ENSG00000129244	111.822	9.81586	2.22158	4.41841	9.94299e-06	0.00130321	ATP1B2	ATPase Na+/K+ transporting subunit beta 2 [Source:HGNC Symbol;Acc:HGNC:805]	protein_coding
ENSG00000185436	64.9012	9.0309	2.34	3.85937	0.000113682	0.0103156	IFNLR1	interferon lambda receptor 1 [Source:HGNC Symbol;Acc:HGNC:18584]	protein_coding
ENSG00000175445	61.239	8.94704	2.14939	4.1626	3.1465e-05	0.0036245	LPL	lipoprotein lipase [Source:HGNC Symbol;Acc:HGNC:6677]	protein_coding,nonsense_mediated_decay,processed_transcript,retained_intron
ENSG00000259977	54.8825	8.78902	1.96312	4.47706	7.56768e-06	0.001004		novel transcript	lncRNA
ENSG00000273213	51.151	8.68716	2.02906	4.28138	1.8574e-05	0.00224722	H3-2	H3.2 histone (putative) [Source:HGNC Symbol;Acc:HGNC:32060]	nonsense_mediated_decay,protein_coding
ENSG00000073350	50.9084	8.68042	2.19948	3.94657	7.92778e-05	0.00751264	LLGL2	LLGL scribble cell polarity complex component 2 [Source:HGNC Symbol;Acc:HGNC:6629]	protein_coding,retained_intron,nonsense_mediated_decay
ENSG00000273274	49.5568	8.64162	2.33384	3.70275	0.000213274	0.0171664	ZBTB8B	zinc finger and BTB domain containing 8B [Source:HGNC Symbol;Acc:HGNC:37057]	protein_coding
ENSG00000068831	43.894	8.46794	2.18342	3.87829	0.000105194	0.00959061	RASGRP2	RAS guanyl releasing protein 2 [Source:HGNC Symbol;Acc:HGNC:9879]	retained_intron,protein_coding,nonsense_mediated_decay
ENSG00000245112	40.5919	8.35355	2.44087	3.42237	0.000620787	0.037436	SMARCA5-AS1	SMARCA5 antisense RNA 1 [Source:HGNC Symbol;Acc:HGNC:39982]	lncRNA
ENSG00000244255	38.7572	8.28801	2.17351	3.8132	0.000137182	0.0118883		novel complement component 2 (C2) and complement factor B (CFB) protein	protein_coding
ENSG00000036672	38.5833	8.28045	2.41583	3.42758	0.000608989	0.0373608	USP2	ubiquitin specific peptidase 2 [Source:HGNC Symbol;Acc:HGNC:12618]	protein_coding,retained_intron
ENSG00000265763	35.6382	8.16574	1.85761	4.39583	1.1035e-05	0.0014247	ZNF488	zinc finger protein 488 [Source:HGNC Symbol;Acc:HGNC:23535]	protein_coding
ENSG00000186710	29.3951	7.88908	1.81381	4.34945	1.36477e-05	0.00172724	CFAP73	cilia and flagella associated protein 73 [Source:HGNC Symbol;Acc:HGNC:37100]	protein_coding,retained_intron
ENSG00000275591	28.4193	7.83886	1.95731	4.00491	6.204e-05	0.00628139	XKR5	XK related 5 [Source:HGNC Symbol;Acc:HGNC:20782]	nonsense_mediated_decay,protein_coding
ENSG00000136267	27.9631	7.81582	1.93868	4.03152	5.54165e-05	0.0058574	DGKB	diacylglycerol kinase beta [Source:HGNC Symbol;Acc:HGNC:2850]	protein_coding,processed_transcript,retained_intron
ENSG00000131152	25.7637	7.69724	1.70698	4.50928	6.50474e-06	0.000893798		novel protein	protein_coding
ENSG00000253741	23.6403	7.57642	2.12984	3.55727	0.000374724	0.0256152	LNCOC1	lncRNA associated with ovarian cancer 1 [Source:HGNC Symbol;Acc:HGNC:53947]	lncRNA
ENSG00000269693	23.3806	7.5577	1.9245	3.9271	8.59758e-05	0.00806789		novel transcript	nonsense_mediated_decay
ENSG00000187546	21.8895	7.46177	2.19417	3.40073	0.000672063	0.0394161	AGMO	alkylglycerol monooxygenase [Source:HGNC Symbol;Acc:HGNC:33784]	protein_coding,processed_transcript
ENSG00000101162	16.865	7.08548	2.07858	3.40881	0.000652467	0.0388592	TUBB1	tubulin beta 1 class VI [Source:HGNC Symbol;Acc:HGNC:16257]	protein_coding
ENSG00000176383	764.286	7.03849	1.64001	4.29174	1.7728e-05	0.00215844	B3GNT4	UDP-GlcNAc:betaGal beta-1,3-N-acetylglucosaminyltransferase 4 [Source:HGNC Symbol;Acc:HGNC:15683]	protein_coding,processed_transcript
ENSG00000246731	15.2817	6.94321	2.06559	3.36137	0.000775563	0.0434971		uncharacterized protein MGC16275 [Source:NCBI gene (formerly Entrezgene);Acc:85001]	lncRNA
ENSG00000256139	13.715	6.78825	2.05588	3.30188	0.000960396	0.0495312		novel transcript	lncRNA
ENSG00000168918	69.591	6.76656	2.02418	3.34286	0.000829198	0.0445566	INPP5D	inositol polyphosphate-5-phosphatase D [Source:HGNC Symbol;Acc:HGNC:6079]	protein_coding,retained_intron,processed_transcript,nonsense_mediated_decay
ENSG00000267201	13.1855	6.73097	1.85026	3.63785	0.000274921	0.0205541	LINC01775	long intergenic non-protein coding RNA 1775 [Source:HGNC Symbol;Acc:HGNC:52565]	lncRNA
ENSG00000187955	4302.63	6.50769	1.83739	3.54181	0.000397395	0.027013	COL14A1	collagen type XIV alpha 1 chain [Source:HGNC Symbol;Acc:HGNC:2191]	nonsense_mediated_decay,protein_coding,processed_transcript
ENSG00000252809	122.244	6.48859	1.69844	3.82033	0.000133273	0.0117261	NA	NA	NA
ENSG00000160307	131.339	6.38259	1.85457	3.44154	0.000578413	0.0357779	S100B	S100 calcium binding protein B [Source:HGNC Symbol;Acc:HGNC:10500]	protein_coding
ENSG00000168490	100.98	6.31994	1.8926	3.3393	0.000839911	0.0448816	PHYHIP	phytanoyl-CoA 2-hydroxylase interacting protein [Source:HGNC Symbol;Acc:HGNC:16865]	protein_coding,retained_intron
ENSG00000106236	329.669	6.10741	1.28452	4.75463	1.98812e-06	0.000301145	NPTX2	neuronal pentraxin 2 [Source:HGNC Symbol;Acc:HGNC:7953]	protein_coding,retained_intron
ENSG00000182168	610.903	6.01313	0.857946	7.00876	2.40447e-12	5.78185e-09	UNC5C	unc-5 netrin receptor C [Source:HGNC Symbol;Acc:HGNC:12569]	protein_coding
ENSG00000156466	620.502	5.88936	1.73758	3.38941	0.000700434	0.0405851	GDF6	growth differentiation factor 6 [Source:HGNC Symbol;Acc:HGNC:4221]	protein_coding
ENSG00000107562	1465.2	5.75139	1.44364	3.98395	6.77801e-05	0.00672107	CXCL12	C-X-C motif chemokine ligand 12 [Source:HGNC Symbol;Acc:HGNC:10672]	protein_coding,processed_transcript,retained_intron
ENSG00000164099	501.395	5.69782	1.45467	3.91692	8.96879e-05	0.00833491	PRSS12	serine protease 12 [Source:HGNC Symbol;Acc:HGNC:9477]	protein_coding,processed_transcript,retained_intron
ENSG00000272414	307.825	5.69105	1.42767	3.98626	6.71231e-05	0.0066904	FAM47E-STBD1	FAM47E-STBD1 readthrough [Source:HGNC Symbol;Acc:HGNC:44667]	protein_coding,nonsense_mediated_decay
ENSG00000113361	4089.99	5.55017	1.15038	4.82465	1.40249e-06	0.000226718	CDH6	cadherin 6 [Source:HGNC Symbol;Acc:HGNC:1765]	protein_coding,retained_intron
ENSG00000141338	570.988	5.50672	1.46079	3.76967	0.000163461	0.0137314	ABCA8	ATP binding cassette subfamily A member 8 [Source:HGNC Symbol;Acc:HGNC:38]	protein_coding,retained_intron,non_stop_decay
ENSG00000118513	105.222	5.37353	1.47809	3.63544	0.000277502	0.0206112	MYB	MYB proto-oncogene, transcription factor [Source:HGNC Symbol;Acc:HGNC:7545]	protein_coding,nonsense_mediated_decay,processed_transcript
ENSG00000198846	592.21	5.16623	1.35914	3.8011	0.000144057	0.0123715	TOX	thymocyte selection associated high mobility group box [Source:HGNC Symbol;Acc:HGNC:18988]	protein_coding
ENSG00000150551	2184.02	5.06814	1.28182	3.95386	7.69016e-05	0.00739081	LYPD1	LY6/PLAUR domain containing 1 [Source:HGNC Symbol;Acc:HGNC:28431]	protein_coding,nonsense_mediated_decay
ENSG00000163909	50.1938	4.96243	1.47784	3.3579	0.000785384	0.043724	HEYL	hes related family bHLH transcription factor with YRPW motif like [Source:HGNC Symbol;Acc:HGNC:4882]	protein_coding
ENSG00000154864	137.194	4.94136	1.46524	3.37239	0.0007452	0.0422874	PIEZO2	piezo type mechanosensitive ion channel component 2 [Source:HGNC Symbol;Acc:HGNC:26270]	protein_coding,processed_transcript,nonsense_mediated_decay,retained_intron
ENSG00000100473	105.849	4.82289	0.830937	5.80416	6.4689e-09	5.65647e-06	COCH	cochlin [Source:HGNC Symbol;Acc:HGNC:2180]	protein_coding,nonsense_mediated_decay,processed_transcript,retained_intron
ENSG00000064989	846.221	4.80341	1.44191	3.33128	0.00086449	0.0458132	CALCRL	calcitonin receptor like receptor [Source:HGNC Symbol;Acc:HGNC:16709]	protein_coding,processed_transcript,retained_intron
ENSG00000139970	533.74	4.78019	1.00743	4.74491	2.08598e-06	0.0003135	RTN1	reticulon 1 [Source:HGNC Symbol;Acc:HGNC:10467]	retained_intron,protein_coding,processed_transcript
ENSG00000269068	51.1766	4.72395	1.37944	3.42455	0.000615812	0.0373617		novel transcript, antisense to OBSL1	lncRNA
ENSG00000270898	143.618	4.71685	0.611523	7.71328	1.2262e-14	5.89711e-11	NA	NA	NA
ENSG00000185742	81.0312	4.71025	1.30265	3.6159	0.000299301	0.021727	C11orf87	chromosome 11 open reading frame 87 [Source:HGNC Symbol;Acc:HGNC:33788]	protein_coding
ENSG00000175548	206.108	4.61777	0.779975	5.92041	3.21136e-09	3.43206e-06	ALG10B	ALG10 alpha-1,2-glucosyltransferase B [Source:HGNC Symbol;Acc:HGNC:31088]	protein_coding,retained_intron,nonsense_mediated_decay
ENSG00000099994	2608.58	4.60419	1.39201	3.30758	0.000941074	0.0489398	SUSD2	sushi domain containing 2 [Source:HGNC Symbol;Acc:HGNC:30667]	protein_coding,retained_intron
ENSG00000157542	50.5151	4.50936	1.17716	3.83071	0.000127777	0.0114327	KCNJ6	potassium inwardly rectifying channel subfamily J member 6 [Source:HGNC Symbol;Acc:HGNC:6267]	protein_coding
ENSG00000123560	32.9292	4.48156	1.3438	3.335	0.00085299	0.0453286	PLP1	proteolipid protein 1 [Source:HGNC Symbol;Acc:HGNC:9086]	protein_coding,processed_transcript,retained_intron
ENSG00000133110	6805.05	4.40262	1.19094	3.69676	0.000218371	0.0172872	POSTN	periostin [Source:HGNC Symbol;Acc:HGNC:16953]	protein_coding,processed_transcript
ENSG00000061337	2729.39	4.38832	0.820807	5.34635	8.97476e-08	2.78464e-05	LZTS1	leucine zipper tumor suppressor 1 [Source:HGNC Symbol;Acc:HGNC:13861]	protein_coding
ENSG00000111052	836.938	4.29487	0.723039	5.94003	2.84962e-09	3.2246e-06	LIN7A	lin-7 homolog A, crumbs cell polarity complex component [Source:HGNC Symbol;Acc:HGNC:17787]	protein_coding,nonsense_mediated_decay
ENSG00000185585	2014.12	4.16507	1.1308	3.68328	0.000230251	0.0179931	OLFML2A	olfactomedin like 2A [Source:HGNC Symbol;Acc:HGNC:27270]	protein_coding
ENSG00000147041	1141.05	4.09626	1.0215	4.01003	6.07105e-05	0.0061793	SYTL5	synaptotagmin like 5 [Source:HGNC Symbol;Acc:HGNC:15589]	protein_coding
ENSG00000223776	114.531	4.04737	1.03938	3.89402	9.85962e-05	0.00903188	LGALS8-AS1	LGALS8 antisense RNA 1 [Source:HGNC Symbol;Acc:HGNC:40340]	lncRNA
ENSG00000146411	294.108	3.97245	0.948779	4.18691	2.82783e-05	0.00329691	SLC2A12	solute carrier family 2 member 12 [Source:HGNC Symbol;Acc:HGNC:18067]	protein_coding
ENSG00000271980	644.186	3.86871	0.964437	4.01136	6.03696e-05	0.00617728		novel transcript, antisense to CCT5	lncRNA
ENSG00000172572	1013.91	3.78579	0.765694	4.94426	7.64327e-07	0.000128977	PDE3A	phosphodiesterase 3A [Source:HGNC Symbol;Acc:HGNC:8778]	protein_coding,retained_intron,processed_transcript
ENSG00000178401	338.245	3.71603	0.940888	3.9495	7.83157e-05	0.00745821	DNAJC22	DnaJ heat shock protein family (Hsp40) member C22 [Source:HGNC Symbol;Acc:HGNC:25802]	protein_coding,nonsense_mediated_decay,retained_intron,processed_transcript
ENSG00000205978	289.192	3.71043	0.728889	5.09052	3.57083e-07	7.80591e-05	NYNRIN	NYN domain and retroviral integrase containing [Source:HGNC Symbol;Acc:HGNC:20165]	protein_coding,processed_transcript
ENSG00000170412	91.6058	3.70927	0.857717	4.32459	1.52816e-05	0.00189659	GPRC5C	G protein-coupled receptor class C group 5 member C [Source:HGNC Symbol;Acc:HGNC:13309]	protein_coding,processed_transcript,retained_intron
ENSG00000078018	1326.18	3.55293	0.92344	3.8475	0.000119329	0.0107415	MAP2	microtubule associated protein 2 [Source:HGNC Symbol;Acc:HGNC:6839]	protein_coding,processed_transcript,retained_intron
ENSG00000179841	120.223	3.54017	0.989263	3.57859	0.000345454	0.0241655	AKAP5	A-kinase anchoring protein 5 [Source:HGNC Symbol;Acc:HGNC:375]	protein_coding
ENSG00000229368	84.2418	3.50141	0.857126	4.08505	4.40665e-05	0.0047893		novel transcript, sense overlapping STIM1	lncRNA
ENSG00000169129	415.332	3.49899	0.65695	5.32612	1.00334e-07	2.96869e-05	AFAP1L2	actin filament associated protein 1 like 2 [Source:HGNC Symbol;Acc:HGNC:25901]	protein_coding,processed_transcript
ENSG00000171492	799.907	3.47428	0.43728	7.94522	1.93842e-15	1.24298e-11	LRRC8D	leucine rich repeat containing 8 VRAC subunit D [Source:HGNC Symbol;Acc:HGNC:16992]	protein_coding
ENSG00000250320	58.5254	3.46679	0.908375	3.81647	0.000135372	0.011837	EDIL3-DT	EDIL3 divergent transcript [Source:HGNC Symbol;Acc:HGNC:40204]	lncRNA
ENSG00000148541	214.613	3.41924	0.836433	4.08788	4.35326e-05	0.00475816	FAM13C	family with sequence similarity 13 member C [Source:HGNC Symbol;Acc:HGNC:19371]	protein_coding,nonsense_mediated_decay,retained_intron,processed_transcript
ENSG00000211448	1315.59	3.40966	1.00868	3.38031	0.000724029	0.0415766	DIO2	iodothyronine deiodinase 2 [Source:HGNC Symbol;Acc:HGNC:2884]	protein_coding,nonsense_mediated_decay,processed_transcript
ENSG00000185630	1139.26	3.36425	0.618449	5.43982	5.33349e-08	2.01177e-05	PBX1	PBX homeobox 1 [Source:HGNC Symbol;Acc:HGNC:8632]	processed_transcript,protein_coding,retained_intron
ENSG00000250091	183.989	3.34294	0.990231	3.37592	0.000735694	0.0419036	DNAH10OS	dynein axonemal heavy chain 10 opposite strand [Source:HGNC Symbol;Acc:HGNC:37121]	lncRNA
ENSG00000164056	118.663	3.28173	0.811212	4.04546	5.22203e-05	0.00555007	SPRY1	sprouty RTK signaling antagonist 1 [Source:HGNC Symbol;Acc:HGNC:11269]	protein_coding,processed_transcript
ENSG00000171649	268.064	3.27694	0.829005	3.95286	7.72237e-05	0.00739081	ZIK1	zinc finger protein interacting with K protein 1 [Source:HGNC Symbol;Acc:HGNC:33104]	processed_transcript,protein_coding
ENSG00000187952	71.135	3.19784	0.938418	3.4077	0.000655137	0.0388955	HS6ST1P1	heparan sulfate 6-O-sulfotransferase 1 pseudogene 1 [Source:HGNC Symbol;Acc:HGNC:31835]	processed_pseudogene
ENSG00000183160	213.69	3.19239	0.590607	5.40527	6.47103e-08	2.22291e-05	TMEM119	transmembrane protein 119 [Source:HGNC Symbol;Acc:HGNC:27884]	protein_coding
ENSG00000164176	13545.8	3.17834	0.626183	5.07574	3.8599e-07	8.25032e-05	EDIL3	EGF like repeats and discoidin domains 3 [Source:HGNC Symbol;Acc:HGNC:3173]	protein_coding,processed_transcript
ENSG00000162630	74.3846	3.13992	0.727886	4.31376	1.60504e-05	0.00197924	B3GALT2	beta-1,3-galactosyltransferase 2 [Source:HGNC Symbol;Acc:HGNC:917]	protein_coding
ENSG00000121361	434.233	3.12363	0.696036	4.48774	7.19835e-06	0.000968354	KCNJ8	potassium inwardly rectifying channel subfamily J member 8 [Source:HGNC Symbol;Acc:HGNC:6269]	protein_coding,processed_transcript
ENSG00000241790	353.41	3.10137	0.863367	3.59218	0.000327922	0.0233638	ENO1P4	enolase 1 pseudogene 4 [Source:HGNC Symbol;Acc:HGNC:37945]	processed_pseudogene
ENSG00000138336	88.4141	3.03172	0.645031	4.70011	2.60024e-06	0.000384776	TET1	tet methylcytosine dioxygenase 1 [Source:HGNC Symbol;Acc:HGNC:29484]	protein_coding
ENSG00000112078	6752.88	3.01932	0.847458	3.56279	0.000366929	0.0252093	KCTD20	potassium channel tetramerization domain containing 20 [Source:HGNC Symbol;Acc:HGNC:21052]	protein_coding,processed_transcript,nonsense_mediated_decay
ENSG00000185900	174.145	3.00851	0.789207	3.81206	0.000137812	0.0118883	POMK	protein O-mannose kinase [Source:HGNC Symbol;Acc:HGNC:26267]	protein_coding,processed_transcript,retained_intron,nonsense_mediated_decay
ENSG00000124749	207.203	2.90601	0.739216	3.93121	8.45198e-05	0.00797014	COL21A1	collagen type XXI alpha 1 chain [Source:HGNC Symbol;Acc:HGNC:17025]	nonsense_mediated_decay,protein_coding,processed_transcript,retained_intron
ENSG00000008086	199.083	2.90277	0.705381	4.11518	3.86884e-05	0.00427729	CDKL5	cyclin dependent kinase like 5 [Source:HGNC Symbol;Acc:HGNC:11411]	protein_coding,processed_transcript,retained_intron
ENSG00000185432	637.967	2.81939	0.641698	4.39364	1.1147e-05	0.00142957	METTL7A	methyltransferase like 7A [Source:HGNC Symbol;Acc:HGNC:24550]	protein_coding,nonsense_mediated_decay
ENSG00000237807	185.408	2.77584	0.732467	3.78971	0.000150821	0.0128378		novel transcript	lncRNA
ENSG00000139132	481.617	2.76504	0.608077	4.54719	5.43679e-06	0.000769026	FGD4	FYVE, RhoGEF and PH domain containing 4 [Source:HGNC Symbol;Acc:HGNC:19125]	protein_coding,processed_transcript,retained_intron,nonsense_mediated_decay
ENSG00000082497	591.11	2.75315	0.796866	3.45497	0.00055036	0.0343743	SERTAD4	SERTA domain containing 4 [Source:HGNC Symbol;Acc:HGNC:25236]	protein_coding,processed_transcript
ENSG00000117114	2039.18	2.73543	0.564389	4.84672	1.25522e-06	0.000208162	ADGRL2	adhesion G protein-coupled receptor L2 [Source:HGNC Symbol;Acc:HGNC:18582]	processed_transcript,retained_intron,protein_coding,nonsense_mediated_decay
ENSG00000102935	896.956	2.71595	0.685914	3.95961	7.5072e-05	0.00725709	ZNF423	zinc finger protein 423 [Source:HGNC Symbol;Acc:HGNC:16762]	protein_coding
ENSG00000235217	53.4675	2.68193	0.812649	3.30023	0.000966052	0.0496897	TSPY26P	testis specific protein Y-linked 26, pseudogene [Source:HGNC Symbol;Acc:HGNC:16256]	processed_transcript,transcribed_processed_pseudogene
ENSG00000120833	503.106	2.64854	0.730854	3.62389	0.0002902	0.0212265	SOCS2	suppressor of cytokine signaling 2 [Source:HGNC Symbol;Acc:HGNC:19382]	protein_coding
ENSG00000141068	847.526	2.6473	0.729101	3.63091	0.000282426	0.0208963	KSR1	kinase suppressor of ras 1 [Source:HGNC Symbol;Acc:HGNC:6465]	protein_coding,processed_transcript,retained_intron,nonsense_mediated_decay
ENSG00000079102	336.356	2.6179	0.520708	5.02758	4.96708e-07	9.89699e-05	RUNX1T1	RUNX1 partner transcriptional co-repressor 1 [Source:HGNC Symbol;Acc:HGNC:1535]	protein_coding,retained_intron,nonsense_mediated_decay,processed_transcript
ENSG00000139211	1551.93	2.55821	0.480358	5.32563	1.00603e-07	2.96869e-05	AMIGO2	adhesion molecule with Ig like domain 2 [Source:HGNC Symbol;Acc:HGNC:24073]	protein_coding
ENSG00000255508	1429.22	2.55249	0.5311	4.80605	1.53943e-06	0.000242737		novel protein	retained_intron,nonsense_mediated_decay
ENSG00000170017	11570	2.54833	0.345694	7.37163	1.68554e-13	5.40413e-10	ALCAM	activated leukocyte cell adhesion molecule [Source:HGNC Symbol;Acc:HGNC:400]	protein_coding,retained_intron,processed_transcript
ENSG00000196628	5555.07	2.5473	0.625012	4.07561	4.58944e-05	0.00493224	TCF4	transcription factor 4 [Source:HGNC Symbol;Acc:HGNC:11634]	protein_coding,nonsense_mediated_decay,processed_transcript,retained_intron
ENSG00000153956	6566.06	2.53385	0.757844	3.3435	0.000827285	0.0445566	CACNA2D1	calcium voltage-gated channel auxiliary subunit alpha2delta 1 [Source:HGNC Symbol;Acc:HGNC:1399]	protein_coding,retained_intron,processed_transcript
ENSG00000127863	2577.77	2.53209	0.690942	3.66469	0.000247636	0.0191115	TNFRSF19	TNF receptor superfamily member 19 [Source:HGNC Symbol;Acc:HGNC:11915]	protein_coding,processed_transcript
ENSG00000108219	7023.27	2.47301	0.736988	3.35556	0.000792042	0.043724	TSPAN14	tetraspanin 14 [Source:HGNC Symbol;Acc:HGNC:23303]	protein_coding,processed_transcript
ENSG00000266074	1055.81	2.47233	0.391218	6.31956	2.62308e-10	4.20502e-07	BAHCC1	BAH domain and coiled-coil containing 1 [Source:HGNC Symbol;Acc:HGNC:29279]	protein_coding,processed_transcript,TEC,retained_intron
ENSG00000177570	205.433	2.34581	0.689507	3.40216	0.000668555	0.0393908	SAMD12	sterile alpha motif domain containing 12 [Source:HGNC Symbol;Acc:HGNC:31750]	protein_coding,processed_transcript,nonsense_mediated_decay
ENSG00000178385	194.14	2.27747	0.494672	4.604	4.14447e-06	0.00059498	PLEKHM3	pleckstrin homology domain containing M3 [Source:HGNC Symbol;Acc:HGNC:34006]	protein_coding,processed_transcript
ENSG00000234636	41.5704	2.23199	0.659229	3.38576	0.000709816	0.0408824	MED14OS	MED14 opposite strand [Source:HGNC Symbol;Acc:HGNC:40162]	lncRNA
ENSG00000115159	2119.55	2.21122	0.609544	3.62766	0.000286003	0.0209994	GPD2	glycerol-3-phosphate dehydrogenase 2 [Source:HGNC Symbol;Acc:HGNC:4456]	protein_coding,processed_transcript,nonsense_mediated_decay,retained_intron
ENSG00000123104	1529.78	2.19154	0.584528	3.74924	0.000177369	0.0147708	ITPR2	inositol 1,4,5-trisphosphate receptor type 2 [Source:HGNC Symbol;Acc:HGNC:6181]	protein_coding,nonsense_mediated_decay,retained_intron,processed_transcript
ENSG00000169570	328.229	2.05068	0.410628	4.994	5.91408e-07	0.000112643	DTWD2	DTW domain containing 2 [Source:HGNC Symbol;Acc:HGNC:19334]	protein_coding,nonsense_mediated_decay
ENSG00000136108	2033.97	2.04441	0.545083	3.75064	0.000176387	0.0147528	CKAP2	cytoskeleton associated protein 2 [Source:HGNC Symbol;Acc:HGNC:1990]	protein_coding,retained_intron
ENSG00000154114	728.502	1.99403	0.60276	3.30816	0.00093911	0.0489398	TBCEL	tubulin folding cofactor E like [Source:HGNC Symbol;Acc:HGNC:28115]	protein_coding,nonsense_mediated_decay,retained_intron
ENSG00000165895	1181.4	1.95607	0.433274	4.51462	6.3429e-06	0.000877831	ARHGAP42	Rho GTPase activating protein 42 [Source:HGNC Symbol;Acc:HGNC:26545]	protein_coding,processed_transcript,retained_intron,nonsense_mediated_decay
ENSG00000112144	1228.73	1.95519	0.489229	3.99647	6.42947e-05	0.00644186	CILK1	ciliogenesis associated kinase 1 [Source:HGNC Symbol;Acc:HGNC:21219]	protein_coding
ENSG00000157657	1690.23	1.95416	0.552154	3.53916	0.000401408	0.0270943	ZNF618	zinc finger protein 618 [Source:HGNC Symbol;Acc:HGNC:29416]	protein_coding,processed_transcript
ENSG00000166450	191.785	1.85485	0.475272	3.90272	9.51172e-05	0.00875488	PRTG	protogenin [Source:HGNC Symbol;Acc:HGNC:26373]	protein_coding,retained_intron,TEC
ENSG00000250899	257.505	1.81188	0.495878	3.65389	0.000258297	0.0196397		novel transcript	lncRNA
ENSG00000075391	2477.78	1.81035	0.503467	3.59576	0.000323449	0.0231308	RASAL2	RAS protein activator like 2 [Source:HGNC Symbol;Acc:HGNC:9874]	protein_coding,processed_transcript,retained_intron
ENSG00000260075	830.555	1.80148	0.48304	3.72948	0.000191879	0.015842	NSFP1	N-ethylmaleimide-sensitive factor pseudogene 1 [Source:HGNC Symbol;Acc:HGNC:31405]	unprocessed_pseudogene
ENSG00000076003	1833.76	1.78846	0.51177	3.49465	0.000474678	0.030636	MCM6	minichromosome maintenance complex component 6 [Source:HGNC Symbol;Acc:HGNC:6949]	protein_coding,processed_transcript,retained_intron
ENSG00000167720	434.05	1.78619	0.446501	4.00041	6.32318e-05	0.00636854	SRR	serine racemase [Source:HGNC Symbol;Acc:HGNC:14398]	protein_coding
ENSG00000141441	356.375	1.75513	0.489253	3.58736	0.000334043	0.0236249	GAREM1	GRB2 associated regulator of MAPK1 subtype 1 [Source:HGNC Symbol;Acc:HGNC:26136]	protein_coding,processed_transcript
ENSG00000137770	642.881	1.74975	0.471223	3.7132	0.000204651	0.0168242	CTDSPL2	CTD small phosphatase like 2 [Source:HGNC Symbol;Acc:HGNC:26936]	protein_coding,processed_transcript,nonsense_mediated_decay,retained_intron
ENSG00000144369	1298.1	1.73618	0.414982	4.18375	2.86741e-05	0.00332292	FAM171B	family with sequence similarity 171 member B [Source:HGNC Symbol;Acc:HGNC:29412]	protein_coding
ENSG00000188158	754.968	1.73473	0.420628	4.12415	3.72111e-05	0.00413774	NHS	NHS actin remodeling regulator [Source:HGNC Symbol;Acc:HGNC:7820]	protein_coding,processed_transcript
ENSG00000163378	623.038	1.73392	0.396816	4.36957	1.24491e-05	0.00158598	EOGT	EGF domain specific O-linked N-acetylglucosamine transferase [Source:HGNC Symbol;Acc:HGNC:28526]	protein_coding,retained_intron,nonsense_mediated_decay
ENSG00000139263	712.191	1.72124	0.512989	3.35531	0.000792769	0.043724	LRIG3	leucine rich repeats and immunoglobulin like domains 3 [Source:HGNC Symbol;Acc:HGNC:30991]	protein_coding,nonsense_mediated_decay,retained_intron
ENSG00000171823	478.505	1.69829	0.397091	4.27682	1.8958e-05	0.00227935	FBXL14	F-box and leucine rich repeat protein 14 [Source:HGNC Symbol;Acc:HGNC:28624]	protein_coding,processed_transcript
ENSG00000164300	4000.04	1.6739	0.416662	4.01739	5.88455e-05	0.00611898	SERINC5	serine incorporator 5 [Source:HGNC Symbol;Acc:HGNC:18825]	protein_coding,nonsense_mediated_decay,retained_intron,processed_transcript
ENSG00000198663	3595.6	1.60831	0.36526	4.4032	1.06663e-05	0.00138641	C6orf89	chromosome 6 open reading frame 89 [Source:HGNC Symbol;Acc:HGNC:21114]	protein_coding
ENSG00000123096	482.759	1.6009	0.479908	3.33585	0.000850383	0.0453153	SSPN	sarcospan [Source:HGNC Symbol;Acc:HGNC:11322]	protein_coding,processed_transcript
ENSG00000184068	437.903	1.59703	0.447055	3.57233	0.000353813	0.0245182	SREBF2-AS1	SREBF2 antisense RNA 1 [Source:HGNC Symbol;Acc:HGNC:53953]	lncRNA
ENSG00000138780	404.907	1.59496	0.422952	3.77103	0.000162576	0.013717	GSTCD	glutathione S-transferase C-terminal domain containing [Source:HGNC Symbol;Acc:HGNC:25806]	protein_coding,processed_transcript,retained_intron
ENSG00000143324	1731.52	1.59264	0.42948	3.70829	0.000208662	0.0169953	XPR1	xenotropic and polytropic retrovirus receptor 1 [Source:HGNC Symbol;Acc:HGNC:12827]	protein_coding,processed_transcript
ENSG00000184675	143.851	1.56021	0.466613	3.34368	0.000826745	0.0445566	AMER1	APC membrane recruitment protein 1 [Source:HGNC Symbol;Acc:HGNC:26837]	protein_coding
ENSG00000186767	303.793	1.55709	0.420115	3.70635	0.000210266	0.0169953	SPIN4	spindlin family member 4 [Source:HGNC Symbol;Acc:HGNC:27040]	protein_coding
ENSG00000172057	1149.27	1.55165	0.41864	3.7064	0.000210226	0.0169953	ORMDL3	ORMDL sphingolipid biosynthesis regulator 3 [Source:HGNC Symbol;Acc:HGNC:16038]	protein_coding,processed_transcript,nonsense_mediated_decay
ENSG00000172292	2003.22	1.54023	0.37754	4.07966	4.51013e-05	0.00487424	CERS6	ceramide synthase 6 [Source:HGNC Symbol;Acc:HGNC:23826]	protein_coding
ENSG00000163629	2141.16	1.53478	0.341122	4.49921	6.82078e-06	0.000924023	PTPN13	protein tyrosine phosphatase non-receptor type 13 [Source:HGNC Symbol;Acc:HGNC:9646]	protein_coding,retained_intron
ENSG00000180801	1990.48	1.47742	0.427066	3.45946	0.000541254	0.0340265	ARSJ	arylsulfatase family member J [Source:HGNC Symbol;Acc:HGNC:26286]	protein_coding,nonsense_mediated_decay,processed_transcript
ENSG00000171451	5314.07	1.46893	0.384409	3.82128	0.00013276	0.0117261	DSEL	dermatan sulfate epimerase like [Source:HGNC Symbol;Acc:HGNC:18144]	protein_coding
ENSG00000137801	58652.7	1.46458	0.397721	3.68242	0.000231028	0.0179931	THBS1	thrombospondin 1 [Source:HGNC Symbol;Acc:HGNC:11785]	protein_coding,retained_intron
ENSG00000135828	481.023	1.43982	0.428652	3.35894	0.000782416	0.043724	RNASEL	ribonuclease L [Source:HGNC Symbol;Acc:HGNC:10050]	protein_coding
ENSG00000182606	3214.61	1.4079	0.405925	3.46838	0.000523615	0.0331342	TRAK1	trafficking kinesin protein 1 [Source:HGNC Symbol;Acc:HGNC:29947]	protein_coding,nonsense_mediated_decay,retained_intron
ENSG00000166086	1548.19	1.38762	0.388475	3.57196	0.000354321	0.0245182	JAM3	junctional adhesion molecule 3 [Source:HGNC Symbol;Acc:HGNC:15532]	protein_coding,nonsense_mediated_decay,retained_intron,processed_transcript
ENSG00000173706	10761.7	1.38261	0.386048	3.58145	0.000341687	0.0240327	HEG1	heart development protein with EGF like domains 1 [Source:HGNC Symbol;Acc:HGNC:29227]	protein_coding,processed_transcript,nonsense_mediated_decay,retained_intron
ENSG00000119383	4923.82	1.29567	0.387129	3.34686	0.000817311	0.04454	PTPA	protein phosphatase 2 phosphatase activator [Source:HGNC Symbol;Acc:HGNC:9308]	protein_coding
ENSG00000189241	6000.45	1.28956	0.384443	3.35435	0.000795519	0.043724	TSPYL1	TSPY like 1 [Source:HGNC Symbol;Acc:HGNC:12382]	nonsense_mediated_decay,protein_coding
ENSG00000188641	1146.6	1.28396	0.362939	3.53768	0.000403655	0.0271208	DPYD	dihydropyrimidine dehydrogenase [Source:HGNC Symbol;Acc:HGNC:3012]	protein_coding,retained_intron,processed_transcript
ENSG00000147130	2140.63	1.27863	0.370673	3.44949	0.000561647	0.0349657	ZMYM3	zinc finger MYM-type containing 3 [Source:HGNC Symbol;Acc:HGNC:13054]	protein_coding,processed_transcript
ENSG00000138190	534.845	1.27336	0.380166	3.34947	0.000809658	0.0442483	EXOC6	exocyst complex component 6 [Source:HGNC Symbol;Acc:HGNC:23196]	protein_coding,processed_transcript,nonsense_mediated_decay
ENSG00000112893	5775.29	1.26691	0.376597	3.3641	0.000767941	0.0431955	MAN2A1	mannosidase alpha class 2A member 1 [Source:HGNC Symbol;Acc:HGNC:6824]	protein_coding,processed_transcript,retained_intron
ENSG00000138448	11482.1	1.26206	0.352435	3.58098	0.000342306	0.0240327	ITGAV	integrin subunit alpha V [Source:HGNC Symbol;Acc:HGNC:6150]	protein_coding,retained_intron,processed_transcript
ENSG00000184117	1033.71	1.23235	0.360664	3.41689	0.000633399	0.0378406	NIPSNAP1	nipsnap homolog 1 [Source:HGNC Symbol;Acc:HGNC:7827]	protein_coding,nonsense_mediated_decay,retained_intron,processed_transcript
ENSG00000112249	5663.65	1.21437	0.349799	3.47162	0.000517319	0.0328437	ASCC3	activating signal cointegrator 1 complex subunit 3 [Source:HGNC Symbol;Acc:HGNC:18697]	protein_coding,retained_intron,nonsense_mediated_decay
ENSG00000177410	1207.15	-1.36065	0.39526	-3.44243	0.000576517	0.0357756	ZFAS1	ZNFX1 antisense RNA 1 [Source:HGNC Symbol;Acc:HGNC:33101]	lncRNA,retained_intron
ENSG00000105518	377.762	-1.37981	0.377244	-3.6576	0.000254589	0.0194346	TMEM205	transmembrane protein 205 [Source:HGNC Symbol;Acc:HGNC:29631]	protein_coding,retained_intron
ENSG00000263740	303.885	-1.37997	0.41732	-3.30675	0.00094384	0.0489398	RN7SL4P	RNA, 7SL, cytoplasmic 4, pseudogene [Source:HGNC Symbol;Acc:HGNC:10039]	misc_RNA
ENSG00000080823	645.926	-1.43062	0.395318	-3.61892	0.000295835	0.0215567	MOK	MOK protein kinase [Source:HGNC Symbol;Acc:HGNC:9833]	processed_transcript,nonsense_mediated_decay,protein_coding,retained_intron
ENSG00000219507	213.351	-1.50341	0.44832	-3.35343	0.000798171	0.0437448	FTH1P8	ferritin heavy chain 1 pseudogene 8 [Source:HGNC Symbol;Acc:HGNC:3995]	processed_pseudogene
ENSG00000130340	8639.7	-1.50624	0.429649	-3.50575	0.000455315	0.0294912	SNX9	sorting nexin 9 [Source:HGNC Symbol;Acc:HGNC:14973]	protein_coding,nonsense_mediated_decay,retained_intron
ENSG00000169203	704.786	-1.53905	0.444554	-3.46201	0.000536148	0.033816	NPIPB12	nuclear pore complex interacting protein family member B12 [Source:HGNC Symbol;Acc:HGNC:37491]	protein_coding,nonsense_mediated_decay,retained_intron
ENSG00000130066	6248.68	-1.60302	0.459488	-3.4887	0.000485374	0.0311238	SAT1	spermidine/spermine N1-acetyltransferase 1 [Source:HGNC Symbol;Acc:HGNC:10540]	protein_coding,processed_transcript
ENSG00000116717	5111.81	-1.64803	0.489415	-3.36735	0.00075894	0.0429404	GADD45A	growth arrest and DNA damage inducible alpha [Source:HGNC Symbol;Acc:HGNC:4095]	protein_coding,retained_intron
ENSG00000273142	285.985	-1.66573	0.457482	-3.64109	0.000271487	0.0204465	LINC02604	long intergenic non-protein coding RNA 2604 [Source:HGNC Symbol;Acc:HGNC:53972]	lncRNA
ENSG00000198064	659.62	-1.68184	0.476498	-3.52959	0.000416209	0.027609	NPIPB13	nuclear pore complex interacting protein family, member B13 [Source:HGNC Symbol;Acc:HGNC:41989]	protein_coding,nonsense_mediated_decay
ENSG00000143256	5348.4	-1.77958	0.485738	-3.66366	0.000248633	0.0191115	PFDN2	prefoldin subunit 2 [Source:HGNC Symbol;Acc:HGNC:8867]	processed_transcript,protein_coding
ENSG00000251003	948.298	-1.78157	0.393552	-4.5269	5.98552e-06	0.000834373	ZFPM2-AS1	ZFPM2 antisense RNA 1 [Source:HGNC Symbol;Acc:HGNC:50698]	lncRNA,retained_intron
ENSG00000169246	1100.21	-1.79599	0.508565	-3.53149	0.000413218	0.0275839	NPIPB3	nuclear pore complex interacting protein family member B3 [Source:HGNC Symbol;Acc:HGNC:28989]	protein_coding,retained_intron,processed_transcript
ENSG00000150281	198.717	-1.80921	0.540794	-3.34547	0.000821418	0.0445566	CTF1	cardiotrophin 1 [Source:HGNC Symbol;Acc:HGNC:2499]	protein_coding
ENSG00000185864	2581.7	-1.82594	0.517154	-3.53074	0.000414397	0.0275839	NPIPB4	nuclear pore complex interacting protein family member B4 [Source:HGNC Symbol;Acc:HGNC:41985]	protein_coding,processed_transcript,retained_intron,nonsense_mediated_decay
ENSG00000256594	196.731	-1.905	0.527111	-3.61404	0.000301464	0.0217819		C-type lectin domain family 2 (CLEC2) pseudogene	processed_transcript,transcribed_unprocessed_pseudogene
ENSG00000119771	788.558	-1.90635	0.559561	-3.40687	0.000657122	0.0388955	KLHL29	kelch like family member 29 [Source:HGNC Symbol;Acc:HGNC:29404]	protein_coding,retained_intron
ENSG00000063127	67.758	-1.91794	0.56811	-3.376	0.000735473	0.0419036	SLC6A16	solute carrier family 6 member 16 [Source:HGNC Symbol;Acc:HGNC:13622]	protein_coding,retained_intron
ENSG00000168994	1832.61	-1.91837	0.441769	-4.34248	1.40885e-05	0.00177137	PXDC1	PX domain containing 1 [Source:HGNC Symbol;Acc:HGNC:21361]	processed_transcript,protein_coding
ENSG00000243716	2912.67	-1.97797	0.559215	-3.53705	0.000404619	0.0271208	NPIPB5	nuclear pore complex interacting protein family member B5 [Source:HGNC Symbol;Acc:HGNC:37233]	processed_transcript,protein_coding,nonsense_mediated_decay,retained_intron
ENSG00000274425	196.347	-1.98008	0.488465	-4.05367	5.04196e-05	0.00538845		novel transcript, antisense to ICAM3	lncRNA
ENSG00000151490	47.3277	-2.07752	0.604229	-3.4383	0.000585376	0.0360926	PTPRO	protein tyrosine phosphatase receptor type O [Source:HGNC Symbol;Acc:HGNC:9678]	protein_coding,nonsense_mediated_decay,retained_intron,processed_transcript
ENSG00000108861	4544.52	-2.16781	0.452174	-4.79421	1.6332e-06	0.000251342	DUSP3	dual specificity phosphatase 3 [Source:HGNC Symbol;Acc:HGNC:3069]	protein_coding,nonsense_mediated_decay,processed_transcript
ENSG00000131435	4572.26	-2.19437	0.454826	-4.82463	1.40263e-06	0.000226718	PDLIM4	PDZ and LIM domain 4 [Source:HGNC Symbol;Acc:HGNC:16501]	retained_intron,protein_coding,processed_transcript
ENSG00000250644	266.364	-2.24451	0.466063	-4.81589	1.46547e-06	0.000232986		novel protein	protein_coding
ENSG00000197903	1418.83	-2.26497	0.482954	-4.68982	2.73447e-06	0.00040155	H2BC12	H2B clustered histone 12 [Source:HGNC Symbol;Acc:HGNC:13954]	protein_coding
ENSG00000187837	744.413	-2.31254	0.515673	-4.48451	7.3083e-06	0.000976318	H1-2	H1.2 linker histone, cluster member [Source:HGNC Symbol;Acc:HGNC:4716]	protein_coding
ENSG00000221890	2088.23	-2.32498	0.669265	-3.47394	0.000512885	0.0326701	NPTXR	neuronal pentraxin receptor [Source:HGNC Symbol;Acc:HGNC:7954]	protein_coding
ENSG00000276180	87.1908	-2.3465	0.590292	-3.97514	7.03364e-05	0.0069358	H4C9	H4 clustered histone 9 [Source:HGNC Symbol;Acc:HGNC:4793]	protein_coding
ENSG00000183578	140.017	-2.38689	0.602366	-3.96252	7.41622e-05	0.00720534	TNFAIP8L3	TNF alpha induced protein 8 like 3 [Source:HGNC Symbol;Acc:HGNC:20620]	protein_coding
ENSG00000110852	709.092	-2.39734	0.450573	-5.32065	1.03396e-07	2.96869e-05	CLEC2B	C-type lectin domain family 2 member B [Source:HGNC Symbol;Acc:HGNC:2053]	protein_coding,retained_intron
ENSG00000197635	7070.06	-2.42835	0.73172	-3.31868	0.000904433	0.0477983	DPP4	dipeptidyl peptidase 4 [Source:HGNC Symbol;Acc:HGNC:3009]	retained_intron,protein_coding,nonsense_mediated_decay,processed_transcript
ENSG00000268218	83.2177	-2.44597	0.644056	-3.79776	0.000146009	0.0124835		novel transcript, antisense to ANKRD11	lncRNA
ENSG00000187957	2905.43	-2.50062	0.490556	-5.09753	3.44117e-07	7.60893e-05	DNER	delta/notch like EGF repeat containing [Source:HGNC Symbol;Acc:HGNC:24456]	protein_coding,processed_transcript
ENSG00000235897	62.8816	-2.50787	0.747041	-3.35708	0.000787714	0.043724	TM4SF19-AS1	TM4SF19 antisense RNA 1 [Source:HGNC Symbol;Acc:HGNC:41085]	lncRNA
ENSG00000235453	140.751	-2.57437	0.622561	-4.13514	3.54744e-05	0.00399077	SMIM27	small integral membrane protein 27 [Source:HGNC Symbol;Acc:HGNC:31420]	protein_coding,nonsense_mediated_decay
ENSG00000185437	517.493	-2.66073	0.795533	-3.34459	0.00082404	0.0445566	SH3BGR	SH3 domain binding glutamate rich protein [Source:HGNC Symbol;Acc:HGNC:10822]	protein_coding
ENSG00000069493	222.659	-2.66651	0.603547	-4.41807	9.9585e-06	0.00130321	CLEC2D	C-type lectin domain family 2 member D [Source:HGNC Symbol;Acc:HGNC:14351]	nonsense_mediated_decay,processed_transcript,protein_coding
ENSG00000231672	310.483	-2.72594	0.815684	-3.34191	0.000832044	0.0445851	DIRC3	disrupted in renal carcinoma 3 [Source:HGNC Symbol;Acc:HGNC:17805]	lncRNA
ENSG00000095739	2092.31	-2.7274	0.741708	-3.67719	0.000235819	0.0182922	BAMBI	BMP and activin membrane bound inhibitor [Source:HGNC Symbol;Acc:HGNC:30251]	retained_intron,protein_coding
ENSG00000271335	80.0415	-2.74161	0.585178	-4.68509	2.79832e-06	0.000407813		novel transcript, antisense to CCNY	lncRNA
ENSG00000256087	2207.57	-2.79686	0.786356	-3.55673	0.0003755	0.0256152	ZNF432	zinc finger protein 432 [Source:HGNC Symbol;Acc:HGNC:20810]	protein_coding,processed_transcript
ENSG00000171658	182.207	-2.80076	0.76933	-3.64051	0.000272095	0.0204465	NMRAL2P	NmrA like redox sensor 2, pseudogene [Source:HGNC Symbol;Acc:HGNC:52332]	processed_transcript,retained_intron,transcribed_unprocessed_pseudogene
ENSG00000116761	427.046	-2.80082	0.770056	-3.63716	0.000275665	0.0205541	CTH	cystathionine gamma-lyase [Source:HGNC Symbol;Acc:HGNC:2501]	protein_coding,processed_transcript
ENSG00000079263	522.737	-2.80436	0.755704	-3.71093	0.000206498	0.0169038	SP140	SP140 nuclear body protein [Source:HGNC Symbol;Acc:HGNC:17133]	protein_coding,processed_transcript,retained_intron
ENSG00000125618	673.525	-2.81348	0.76077	-3.6982	0.000217137	0.0172606	PAX8	paired box 8 [Source:HGNC Symbol;Acc:HGNC:8622]	protein_coding,retained_intron
ENSG00000186409	292.95	-2.82534	0.853878	-3.30883	0.000936856	0.0489398	CCDC30	coiled-coil domain containing 30 [Source:HGNC Symbol;Acc:HGNC:26103]	protein_coding,nonsense_mediated_decay,retained_intron,processed_transcript
ENSG00000162551	306.457	-2.88539	0.804259	-3.58763	0.000333697	0.0236249	ALPL	alkaline phosphatase, biomineralization associated [Source:HGNC Symbol;Acc:HGNC:438]	protein_coding,processed_transcript
ENSG00000119714	314.392	-2.94733	0.891289	-3.30682	0.000943615	0.0489398	GPR68	G protein-coupled receptor 68 [Source:HGNC Symbol;Acc:HGNC:4519]	protein_coding,processed_transcript
ENSG00000272196	770.244	-2.96881	0.462468	-6.41949	1.36734e-10	2.39123e-07	H2AC19	H2A clustered histone 19 [Source:HGNC Symbol;Acc:HGNC:29668]	protein_coding
ENSG00000203812	767.937	-2.97347	0.462525	-6.42877	1.28643e-10	2.39123e-07	H2AC18	H2A clustered histone 18 [Source:HGNC Symbol;Acc:HGNC:4736]	protein_coding
ENSG00000277701	732.665	-2.9946	0.511916	-5.8498	4.92172e-09	4.61247e-06		novel transcript	lncRNA
ENSG00000155897	1676.24	-3.01172	0.786818	-3.82772	0.000129338	0.0115188	ADCY8	adenylate cyclase 8 [Source:HGNC Symbol;Acc:HGNC:239]	protein_coding
ENSG00000141404	109.188	-3.0314	0.900892	-3.36489	0.000765739	0.0431955	GNAL	G protein subunit alpha L [Source:HGNC Symbol;Acc:HGNC:4388]	protein_coding,processed_transcript
ENSG00000260772	825.288	-3.11036	0.939196	-3.31172	0.000927235	0.0488691		novel transcript	lncRNA
ENSG00000275055	66.8638	-3.15021	0.805092	-3.91285	9.12129e-05	0.00843588		novel transcript, antisense to ZNF432	lncRNA
ENSG00000167995	4050.9	-3.25166	0.687694	-4.72836	2.26342e-06	0.00033753	BEST1	bestrophin 1 [Source:HGNC Symbol;Acc:HGNC:12703]	protein_coding,retained_intron,nonsense_mediated_decay
ENSG00000198203	218.983	-3.30995	0.942908	-3.51037	0.000447489	0.0292801	SULT1C2	sulfotransferase family 1C member 2 [Source:HGNC Symbol;Acc:HGNC:11456]	protein_coding,nonsense_mediated_decay,processed_transcript,retained_intron
ENSG00000237977	17.2701	-3.37932	0.995977	-3.39297	0.000691399	0.0404269	EIF4HP2	eukaryotic translation initiation factor 4H pseudogene 2 [Source:HGNC Symbol;Acc:HGNC:49036]	processed_pseudogene
ENSG00000145107	478.284	-3.39881	0.960252	-3.5395	0.000400884	0.0270943	TM4SF19	transmembrane 4 L six family member 19 [Source:HGNC Symbol;Acc:HGNC:25167]	protein_coding
ENSG00000184156	266.781	-3.48869	0.868959	-4.01479	5.94991e-05	0.00615368	KCNQ3	potassium voltage-gated channel subfamily Q member 3 [Source:HGNC Symbol;Acc:HGNC:6297]	protein_coding,nonsense_mediated_decay,retained_intron
ENSG00000230606	753.943	-3.49037	0.522747	-6.67699	2.43907e-11	5.21337e-08		novel transcript	lncRNA
ENSG00000229689	310.264	-3.58288	0.746377	-4.80036	1.58382e-06	0.000247706		Ankyrin repeat domain-containing protein pseudogene	transcribed_unprocessed_pseudogene,processed_transcript
ENSG00000278771	284.036	-3.59023	1.05541	-3.40174	0.000669585	0.0393908	RN7SL3	RNA component of signal recognition particle 7SL3 [Source:HGNC Symbol;Acc:HGNC:23135]	misc_RNA
ENSG00000050730	415.628	-3.64048	1.06321	-3.42404	0.000616965	0.0373617	TNIP3	TNFAIP3 interacting protein 3 [Source:HGNC Symbol;Acc:HGNC:19315]	protein_coding,processed_transcript,retained_intron
ENSG00000258183	570.815	-3.6406	0.793947	-4.58544	4.53026e-06	0.000645545	LINC02392	long intergenic non-protein coding RNA 2392 [Source:HGNC Symbol;Acc:HGNC:53319]	lncRNA
ENSG00000173917	236.234	-3.67905	0.890942	-4.12939	3.6372e-05	0.00406795	HOXB2	homeobox B2 [Source:HGNC Symbol;Acc:HGNC:5113]	processed_transcript,protein_coding
ENSG00000103154	82.2149	-3.68988	0.863793	-4.27172	1.93969e-05	0.00231762	NECAB2	N-terminal EF-hand calcium binding protein 2 [Source:HGNC Symbol;Acc:HGNC:23746]	retained_intron,protein_coding,processed_transcript
ENSG00000125730	9289.6	-3.696	1.00903	-3.66291	0.000249362	0.0191115	C3	complement C3 [Source:HGNC Symbol;Acc:HGNC:1318]	protein_coding,retained_intron,processed_transcript
ENSG00000203446	263.876	-3.70379	1.0037	-3.69013	0.000224138	0.017671	SUGCT-AS1	SUGCT antisense RNA 1 [Source:HGNC Symbol;Acc:HGNC:40745]	lncRNA
ENSG00000259583	28.5695	-3.73351	1.113	-3.35447	0.000795164	0.043724		novel transcript, antisense to LRRK1 and ALDH1A3	lncRNA
ENSG00000167723	304.787	-3.7544	1.01425	-3.70166	0.000214197	0.0171688	TRPV3	transient receptor potential cation channel subfamily V member 3 [Source:HGNC Symbol;Acc:HGNC:18084]	nonsense_mediated_decay,protein_coding,retained_intron
ENSG00000155962	125.723	-3.76803	0.896195	-4.20448	2.61682e-05	0.0031074	CLIC2	chloride intracellular channel 2 [Source:HGNC Symbol;Acc:HGNC:2063]	protein_coding,processed_transcript
ENSG00000120279	34.9589	-3.78873	1.07395	-3.52783	0.00041898	0.0276797	MYCT1	MYC target 1 [Source:HGNC Symbol;Acc:HGNC:23172]	protein_coding
ENSG00000182118	259.599	-3.80484	0.736931	-5.16309	2.42908e-07	5.84102e-05	FAM89A	family with sequence similarity 89 member A [Source:HGNC Symbol;Acc:HGNC:25057]	protein_coding,processed_transcript
ENSG00000129990	57.372	-3.86313	1.13893	-3.39188	0.000694138	0.0404281	SYT5	synaptotagmin 5 [Source:HGNC Symbol;Acc:HGNC:11513]	protein_coding,processed_transcript,retained_intron,nonsense_mediated_decay
ENSG00000169306	71.9264	-3.87441	1.13049	-3.4272	0.00060983	0.0373608	IL1RAPL1	interleukin 1 receptor accessory protein like 1 [Source:HGNC Symbol;Acc:HGNC:5996]	protein_coding
ENSG00000258791	638.147	-3.91502	0.952981	-4.10819	3.98779e-05	0.0043836	LINC00520	long intergenic non-protein coding RNA 520 [Source:HGNC Symbol;Acc:HGNC:19843]	lncRNA
ENSG00000254827	120.872	-3.91599	1.18325	-3.30951	0.000934609	0.0489398	SLC22A18AS	solute carrier family 22 member 18 antisense [Source:HGNC Symbol;Acc:HGNC:10965]	protein_coding
ENSG00000124731	80.3696	-3.92335	1.12655	-3.48264	0.000496504	0.0317317	TREM1	triggering receptor expressed on myeloid cells 1 [Source:HGNC Symbol;Acc:HGNC:17760]	protein_coding,retained_intron
ENSG00000271811	247.839	-3.94871	0.980603	-4.02682	5.65363e-05	0.00594311		novel transcript	lncRNA
ENSG00000110203	131.922	-3.9559	1.08985	-3.62976	0.000283685	0.020909	FOLR3	folate receptor gamma [Source:HGNC Symbol;Acc:HGNC:3795]	protein_coding,nonsense_mediated_decay,retained_intron
ENSG00000137491	707.317	-4.00658	0.839363	-4.77336	1.81182e-06	0.000276619	SLCO2B1	solute carrier organic anion transporter family member 2B1 [Source:HGNC Symbol;Acc:HGNC:10962]	processed_transcript,protein_coding,retained_intron
ENSG00000179046	91.8468	-4.01152	1.17278	-3.42052	0.00062501	0.0375729	TRIML2	tripartite motif family like 2 [Source:HGNC Symbol;Acc:HGNC:26378]	protein_coding,nonsense_mediated_decay,retained_intron,processed_transcript
ENSG00000235385	12135.9	-4.07961	0.984073	-4.14563	3.38873e-05	0.00385734	LINC02154	long intergenic non-protein coding RNA 2154 [Source:HGNC Symbol;Acc:HGNC:53015]	lncRNA
ENSG00000168477	96.6527	-4.10865	1.18893	-3.45576	0.000548745	0.0343743	TNXB	tenascin XB [Source:HGNC Symbol;Acc:HGNC:11976]	protein_coding,retained_intron
ENSG00000237596	111.633	-4.19569	0.666295	-6.29704	3.03383e-10	4.48938e-07		novel transcript	lncRNA
ENSG00000248323	361.395	-4.44201	1.0733	-4.13866	3.4934e-05	0.00395309	LUCAT1	lung cancer associated transcript 1 [Source:HGNC Symbol;Acc:HGNC:48498]	lncRNA
ENSG00000174564	244.607	-4.4609	1.06531	-4.18743	2.8213e-05	0.00329691	IL20RB	interleukin 20 receptor subunit beta [Source:HGNC Symbol;Acc:HGNC:6004]	processed_transcript,protein_coding,nonsense_mediated_decay
ENSG00000197046	2932.84	-4.50216	1.246	-3.6133	0.000302323	0.0217819	SIGLEC15	sialic acid binding Ig like lectin 15 [Source:HGNC Symbol;Acc:HGNC:27596]	protein_coding,processed_transcript,retained_intron
ENSG00000140563	320.943	-4.52886	0.915032	-4.9494	7.44431e-07	0.000127863	MCTP2	multiple C2 and transmembrane domain containing 2 [Source:HGNC Symbol;Acc:HGNC:25636]	protein_coding,processed_transcript,retained_intron,nonsense_mediated_decay
ENSG00000267121	261.762	-4.60041	0.842948	-5.45753	4.82812e-08	1.87984e-05		novel transcript, antisense to FMNL1	lncRNA
ENSG00000227844	98.9283	-4.65786	0.924758	-5.03684	4.7327e-07	9.58348e-05	NA	NA	NA
ENSG00000258590	44.8804	-4.65961	0.84912	-5.48758	4.07476e-08	1.63304e-05	NBEAP1	neurobeachin pseudogene 1 [Source:HGNC Symbol;Acc:HGNC:1007]	transcribed_unprocessed_pseudogene,retained_intron
ENSG00000235508	165.152	-4.69178	1.3373	-3.5084	0.000450804	0.029397	RPS2P7	ribosomal protein S2 pseudogene 7 [Source:HGNC Symbol;Acc:HGNC:15838]	processed_pseudogene
ENSG00000147614	49.2215	-4.81023	1.2254	-3.92544	8.65721e-05	0.0080844	ATP6V0D2	ATPase H+ transporting V0 subunit d2 [Source:HGNC Symbol;Acc:HGNC:18266]	protein_coding
ENSG00000115009	1438.03	-4.83967	1.2043	-4.01865	5.85327e-05	0.00611898	CCL20	C-C motif chemokine ligand 20 [Source:HGNC Symbol;Acc:HGNC:10619]	protein_coding,retained_intron,processed_transcript
ENSG00000135744	346.362	-4.89098	0.5909	-8.27718	1.2613e-16	2.42637e-12	AGT	angiotensinogen [Source:HGNC Symbol;Acc:HGNC:333]	protein_coding,retained_intron,nonsense_mediated_decay
ENSG00000187134	5927.23	-4.94818	1.09946	-4.50056	6.77744e-06	0.000924023	AKR1C1	aldo-keto reductase family 1 member C1 [Source:HGNC Symbol;Acc:HGNC:384]	processed_transcript,protein_coding
ENSG00000135373	146.414	-5.02322	1.08495	-4.62989	3.65854e-06	0.000529167	EHF	ETS homologous factor [Source:HGNC Symbol;Acc:HGNC:3246]	processed_transcript,protein_coding
ENSG00000236453	2001.16	-5.07171	1.22007	-4.15691	3.22583e-05	0.00369377		novel transcript	lncRNA
ENSG00000123500	1107.86	-5.12121	1.46579	-3.49381	0.000476175	0.030636	COL10A1	collagen type X alpha 1 chain [Source:HGNC Symbol;Acc:HGNC:2185]	protein_coding
ENSG00000115008	761.113	-5.16377	1.35436	-3.8127	0.000137458	0.0118883	IL1A	interleukin 1 alpha [Source:HGNC Symbol;Acc:HGNC:5991]	protein_coding
ENSG00000166342	495.975	-5.3766	1.57038	-3.42376	0.000617612	0.0373617	NETO1	neuropilin and tolloid like 1 [Source:HGNC Symbol;Acc:HGNC:13823]	protein_coding,processed_transcript
ENSG00000183760	683.224	-5.40524	1.19282	-4.53147	5.85739e-06	0.000822472	ACP7	acid phosphatase 7, tartrate resistant (putative) [Source:HGNC Symbol;Acc:HGNC:33781]	nonsense_mediated_decay,protein_coding
ENSG00000228695	175.178	-5.48786	1.55592	-3.52709	0.000420152	0.0276797	CES1P1	carboxylesterase 1 pseudogene 1 [Source:HGNC Symbol;Acc:HGNC:18546]	processed_transcript,transcribed_unprocessed_pseudogene
ENSG00000173212	30.8622	-5.50694	1.61121	-3.4179	0.000631059	0.0378183	MAB21L3	mab-21 like 3 [Source:HGNC Symbol;Acc:HGNC:26787]	protein_coding,processed_transcript
ENSG00000276980	47.0018	-5.59103	1.2888	-4.33815	1.43687e-05	0.00179488		novel transcript, sense intronic C3	lncRNA
ENSG00000136696	14808	-5.63975	1.30948	-4.30687	1.65579e-05	0.00202882	IL36B	interleukin 36 beta [Source:HGNC Symbol;Acc:HGNC:15564]	protein_coding
ENSG00000255641	18.2591	-5.71874	1.63046	-3.50743	0.000452457	0.0294051		novel protein	protein_coding
ENSG00000183484	36.7493	-5.82747	1.59536	-3.65277	0.000259431	0.0196483	GPR132	G protein-coupled receptor 132 [Source:HGNC Symbol;Acc:HGNC:17482]	protein_coding,nonsense_mediated_decay,processed_transcript
ENSG00000172799	35.9744	-5.91052	1.74285	-3.3913	0.000695624	0.0404281	ZBTB8OSP2	zinc finger and BTB domain containing 8 opposite strand pseudogene 2 [Source:HGNC Symbol;Acc:HGNC:30326]	processed_pseudogene
ENSG00000134259	238.575	-6.00981	1.62461	-3.69923	0.000216252	0.0172606	NGF	nerve growth factor [Source:HGNC Symbol;Acc:HGNC:7808]	protein_coding
ENSG00000213111	31.5369	-6.01217	1.16567	-5.15769	2.50019e-07	5.9378e-05	COX5BP2	cytochrome c oxidase subunit 5B pseudogene 2 [Source:HGNC Symbol;Acc:HGNC:2271]	transcribed_processed_pseudogene
ENSG00000164266	45.7388	-6.15267	1.53331	-4.01267	6.0037e-05	0.00617611	SPINK1	serine peptidase inhibitor Kazal type 1 [Source:HGNC Symbol;Acc:HGNC:11244]	protein_coding,retained_intron
ENSG00000128564	747.753	-6.4245	1.61662	-3.97403	7.06668e-05	0.0069358	VGF	VGF nerve growth factor inducible [Source:HGNC Symbol;Acc:HGNC:12684]	protein_coding
ENSG00000123496	2460.51	-6.69875	0.896967	-7.46822	8.12863e-14	3.12741e-10	IL13RA2	interleukin 13 receptor subunit alpha 2 [Source:HGNC Symbol;Acc:HGNC:5975]	protein_coding,processed_transcript
ENSG00000253500	130.157	-6.80651	1.93438	-3.5187	0.000433665	0.0284724		novel transcript, antisense to CNBD1	lncRNA
ENSG00000234756	58.6756	-6.83684	2.06944	-3.30372	0.000954127	0.0493402	LINC02621	long intergenic non-protein coding RNA 2621 [Source:HGNC Symbol;Acc:HGNC:54098]	lncRNA
ENSG00000108342	12789.9	-6.91425	1.65129	-4.18717	2.82452e-05	0.00329691	CSF3	colony stimulating factor 3 [Source:HGNC Symbol;Acc:HGNC:2438]	protein_coding,retained_intron,nonsense_mediated_decay
ENSG00000203837	352.127	-7.16561	1.29301	-5.54179	2.99394e-08	1.39798e-05	PNLIPRP3	pancreatic lipase related protein 3 [Source:HGNC Symbol;Acc:HGNC:23492]	protein_coding
ENSG00000227363	357.474	-7.21419	0.885123	-8.1505	3.62416e-16	3.4859e-12	NA	NA	NA
ENSG00000242948	10.7745	-7.33613	2.16513	-3.38831	0.000703243	0.0406255	EPS15P1	epidermal growth factor receptor pathway substrate 15 pseudogene 1 [Source:HGNC Symbol;Acc:HGNC:18166]	processed_transcript,transcribed_processed_pseudogene
ENSG00000184108	12.1293	-7.50457	2.10434	-3.56624	0.000362141	0.0249696	TRIML1	tripartite motif family like 1 [Source:HGNC Symbol;Acc:HGNC:26698]	protein_coding,processed_transcript
ENSG00000225877	12.8283	-7.58756	2.03016	-3.73742	0.000185916	0.0154158	PSG8-AS1	PSG8 antisense RNA 1 [Source:HGNC Symbol;Acc:HGNC:52550]	lncRNA
ENSG00000203288	13.2046	-7.62891	1.983	-3.84717	0.000119492	0.0107415	TDRKH-AS1	TDRKH antisense RNA 1 [Source:HGNC Symbol;Acc:HGNC:40578]	lncRNA
ENSG00000127152	132.628	-7.66047	1.93129	-3.9665	7.2936e-05	0.00712219	BCL11B	BAF chromatin remodeling complex subunit BCL11B [Source:HGNC Symbol;Acc:HGNC:13222]	protein_coding
ENSG00000255129	14.7638	-7.79089	2.2755	-3.42381	0.000617494	0.0373617		novel transcript	lncRNA
ENSG00000233299	15.0757	-7.81802	2.31596	-3.37571	0.000736259	0.0419036	HIGD1AP4	HIG1 hypoxia inducible domain family member 1A pseudogene 4 [Source:HGNC Symbol;Acc:HGNC:43000]	processed_pseudogene
ENSG00000250658	15.5488	-7.86558	2.13406	-3.68574	0.000228042	0.0179054		novel transcript	lncRNA
ENSG00000253992	16.5058	-7.94883	2.10356	-3.77876	0.000157614	0.0133569		novel transcript	lncRNA
ENSG00000235782	169.71	-8.06523	1.57221	-5.12987	2.8994e-07	6.71997e-05		novel transcript	lncRNA
ENSG00000271723	21.9146	-8.35796	2.18799	-3.81992	0.000133494	0.0117261	MROH7-TTC4	MROH7-TTC4 readthrough (NMD candidate) [Source:HGNC Symbol;Acc:HGNC:49180]	nonsense_mediated_decay,retained_intron
ENSG00000164175	22.0866	-8.36936	2.33992	-3.57678	0.000347859	0.0242455	SLC45A2	solute carrier family 45 member 2 [Source:HGNC Symbol;Acc:HGNC:16472]	protein_coding,retained_intron
ENSG00000251259	22.4307	-8.39332	1.74028	-4.82298	1.41426e-06	0.000226718		novel transcript	lncRNA
ENSG00000215267	23.6242	-8.46858	2.35165	-3.60113	0.000316836	0.0227424	AKR1C7P	aldo-keto reductase family 1 member C7, pseudogene [Source:HGNC Symbol;Acc:HGNC:44681]	transcribed_unprocessed_pseudogene,processed_transcript
ENSG00000184106	25.6673	-8.58783	1.69871	-5.0555	4.29272e-07	8.78501e-05	TREML3P	triggering receptor expressed on myeloid cells like 3, pseudogene [Source:HGNC Symbol;Acc:HGNC:30806]	processed_transcript,transcribed_unprocessed_pseudogene
ENSG00000112299	623.038	-8.82555	1.65961	-5.31784	1.05004e-07	2.97052e-05	VNN1	vanin 1 [Source:HGNC Symbol;Acc:HGNC:12705]	protein_coding
ENSG00000181790	32.1191	-8.91163	1.69945	-5.24382	1.57281e-07	4.14469e-05	ADGRB1	adhesion G protein-coupled receptor B1 [Source:HGNC Symbol;Acc:HGNC:943]	protein_coding,nonsense_mediated_decay,retained_intron
ENSG00000258807	38.044	-9.15403	1.8947	-4.83139	1.35583e-06	0.000222924		novel transcript	lncRNA
ENSG00000238258	124.39	-10.8637	1.51869	-7.15336	8.46822e-13	2.32719e-09		novel transcript, antisense to NRP1	lncRNA
ENSG00000259112	71.507	-23.3253	4.32875	-5.38846	7.10642e-08	2.27844e-05	NDUFC2-KCTD14	NDUFC2-KCTD14 readthrough [Source:HGNC Symbol;Acc:HGNC:42956]	protein_coding
ENSG00000164690	80.0878	-23.4821	4.32867	-5.42479	5.80239e-08	2.03242e-05	SHH	sonic hedgehog signaling molecule [Source:HGNC Symbol;Acc:HGNC:10848]	protein_coding,nonsense_mediated_decay,processed_transcript
ENSG00000100170	107.669	-23.8952	4.32849	-5.52044	3.38158e-08	1.47844e-05	SLC5A1	solute carrier family 5 member 1 [Source:HGNC Symbol;Acc:HGNC:11036]	protein_coding,retained_intron
ENSG00000261796	114.756	-23.9841	4.32846	-5.54102	3.00723e-08	1.39798e-05	ISY1-RAB43	ISY1-RAB43 readthrough [Source:HGNC Symbol;Acc:HGNC:42969]	protein_coding
ENSG00000241794	117.68	-24.019	4.32845	-5.54909	2.87159e-08	1.39798e-05	SPRR2A	small proline rich protein 2A [Source:HGNC Symbol;Acc:HGNC:11261]	protein_coding
ENSG00000224397	120.336	-24.0502	4.32844	-5.55632	2.75522e-08	1.39479e-05	PELATON	plaque enriched lncRNA in atherosclerotic and inflammatory bowel macrophage regulation [Source:HGNC Symbol;Acc:HGNC:50328]	lncRNA
ENSG00000092345	149.143	-24.3485	4.32835	-5.62534	1.85138e-08	1.0475e-05	DAZL	deleted in azoospermia like [Source:HGNC Symbol;Acc:HGNC:2685]	protein_coding
ENSG00000232783	183.467	-24.6117	4.32828	-5.68625	1.29863e-08	8.61436e-06	FRG2FP	FSHD region gene 2 family member F, pseudogene [Source:HGNC Symbol;Acc:HGNC:51366]	retained_intron,processed_transcript,transcribed_unprocessed_pseudogene
ENSG00000163216	198.585	-24.7485	4.32826	-5.71789	1.07853e-08	7.68434e-06	SPRR2D	small proline rich protein 2D [Source:HGNC Symbol;Acc:HGNC:11264]	protein_coding
ENSG00000206073	296.039	-25.3025	4.32817	-5.84601	5.03518e-09	4.61247e-06	SERPINB4	serpin family B member 4 [Source:HGNC Symbol;Acc:HGNC:10570]	protein_coding,retained_intron
ENSG00000262526	557.456	-25.9007	4.32809	-5.98434	2.17271e-09	2.61227e-06		novel protein	nonsense_mediated_decay
